# Supplementary material for: Topological data analysis reveals core heteroblastic and ontogenetic programs embedded in leaves of grapevine (Vitaceae) and maracuyá (Passifloraceae)
Source: PLoS Comput Biol. 2024 Feb 5;20(2):e1011845. doi: 10.1371/journal.pcbi.1011845 (PMC10868772; doi:10.1371/journal.pcbi.1011845)
Supplement: S1 Dataset — Input file for MrBayes Bayesian Inference phylogenetic analysis. This file is a concatenated alignment of ITS, psbA-trnH, trnL, trnL-trnF, trnL-trnT. Format is a.nex file for ease of reproducibility. (NEX) [file pcbi.1011845.s001.nex]

#NEXUS
begin taxa;
	dimensions ntax=37;
	taxlabels
	Adenia_keramanthus
	Passiflora_foetida
	Passiflora_hatschbachii
	Passiflora_setacea
	Passiflora_caerulea
	Passiflora_racemosa
	Passiflora_mucronata
	Passiflora_maliformis
	Passiflora_gibertii
	Passiflora_tenuifila
	Passiflora_amethystina
	Passiflora_galbana
	Passiflora_sidifolia
	Passiflora_malacophylla
	Passiflora_mollissima
	Passiflora_villosa
	Passiflora_nitida
	Passiflora_alata
	Passiflora_ligularis
	Passiflora_cincinnata
	Passiflora_coccinea
	Passiflora_actinia
	Passiflora_kermesina
	Passiflora_miersii
	Passiflora_edmundoi
	Passiflora_coriacea
	Passiflora_morifolia
	Passiflora_capsularis
	Passiflora_rubra
	Passiflora_biflora
	Passiflora_misera
	Passiflora_pohlii
	Passiflora_tricuspis
	Passiflora_micropetala
	Passiflora_organensis
	Passiflora_edulis
	Passiflora_suberosa
;
end;

begin characters;
	dimensions nchar=3943;
	format datatype=dna missing=? gap=-;
	matrix
	Adenia_keramanthus	-----------------------------TTGTCGAAACCTGCCCAGCAGA-ACGACCCGTGAACCCGTTGTGATATC----------------------------------------TGACGTAGG--GGGGT---GGAAGGCGATCGGGGTGATCTGCCACGACGCCATCCTCCTCTTGCGTTGGAGGCAGGACGCAGACCGTCTGTCGTCCGCCTCCACGAACAAA--CCCCGGCGCAAGACGCGCCAAGGAATCCACAA-----------------------------------------------------------------------------------------------------------------------------------------------------AGCGAAA-------------------------------------------------------------------------------GAAGGCACGT-----------------------GCC---------------------CTCCGTTTCGAGCGGGG-------------------------------------------------------TGTTG------------------------------------------CAGTGTTTTTGAAA--------------------------ACCAA---------------------------------------------------------------------------------------------------------------------------------------------------------------------------------------------------------------------------------------------------------------------------------------------------------------------------------------------------------------------------------------------------------------------------------------------------------------------------------------------------------------------------------------------------------------------------------------------------------------------------------------------------------------------------------------------------------------------------------------TATGGAAACTTACTAAGTGATAACTTTCAAATTCAGAGAAACCCTGGAATCAAAAATGGGCAATCCTGAGCCAAATCC------TG----TTTTTGGAAA------CCAAAAAAAA---CAACAA----AGGTTCATAAAGACAGAATC-------AAAAAGGATAGGTGCAGAGACTCAACGGAAGCTGTTCTAACAAATGGAATGGATTGCGTTGCAGAAGGGAATCCTTCTGTTAAAACTCCAGAAAAGAT----AAAGTGATAAAGTAAAAGATAACACTAATATACATACATCTACGTACTGAAATACTATCTCAAATAAAAATTATTAATGACGACCGACCCAAATCTGTATCTATATTTTTCCTGTA---TTTTTTTTTTTACGAAAAAAC---GAAATAAAAAAAATTGTTCTGAATCAATTCTAAGTTGAAGAAAGGATCGAATATTAATTGATCAAATAAATTGATC--------AAATAACGTACTCCATAGTCTGATAGATAACTGATTCATCGGACGAGAATAAAGATAGAGTCCCATTCTACATGTCAATATCG-------------------------------------------------------------------------------------------------------------------------------------------------------------------------------------------------------------------------------------------------------------------------------------------------------TTTTTTTTCTTTTCACAAGTGTTGTGATAGATATGATACACATACATTAGAAACGCACAAATCGTCTTTTTGAAATTGACATAGACCTAAGTCATTTCGTAAAATGATGAAGATGCTATTTGAACTGGTGACACGAGGATTTTCAGTCCTCTGCTCTACCAGCTGAGCTATCCCGACCATTTCC-----------GATACGCCATCTTCATCATTTTAC---------------GAAATGACTTAGGTCTAT-GTCAATTTCAAAAAGACGATTT-GTGCGTTTCTAATGTAT-GTGTATCAT-------------------ATCTATCACAACACT--------TGTGAAAAGA-----AAAAAAACCAACCCGGATAC-----TTTGTGAAAGAATCAAATGAATGAA-------AGAG----------------------------------------AGTCCCGCGGATCTTTT--GGGGATAGAGGGACTTGAACCA--------------------------------------------------------------------------------------------------------------------------------------------------------------------------------------------------------------------------------------------------------------------------------------------------------------------------------------------------------------------------------------------------------------------------------------------------------------------------------------------------------------------------------------------------------------------------------------------------------------------------------------------------------------------------------------------------------------------------------------------------------------------------------------------------------------------------------------------------------------------------------------------------------------------------------------------------------------------------------------------------------------------------------------------------------------------------------------------------------------------------------------------------------------------------------------------
	Passiflora_foetida	----------------------------------------------------ACGACCCGCGAAC-CGTTGTGAATAC----------------------------------------CACGGTCGG-CGGGAC---AGATGGGAGTTGCGG--GCCTGT-C-----CCGTGCTCTCTCG-------------------------CTG--ACCCGCCGT-ACGAACAAA-ACCCCGGCGCGAGATGCGCCAAGGAATCAGAAA---------------TGAAAA-GATAGGGAACGGGCTG-CCTGTCGT-GTGCCGGGAACGGAATCCGCACGGGCGGCC--CTTTCTCTTTCGGAAAC-AAAACGACTCTCGGCAACGGATATCTCGGCTCTCGCATCGATGAAGAACGTAGCGAAATGCGATACTTGGTGTGAATTGCAGAATCCCGTGAACCATCGAGTCTTTGAACGCAAGTTGCGCCCGAAGCCTTCGGGCCGAGGGCACGTCTGCCTGGGTGTCATGCATCGTCGCCCCCCT----TTCCGTTCGG--CTCC-CCCCGAGGGAGA--A-GGAGGAAC-GGGGCGGGCGGAGATTGGTCTCCCGTGCG-CTCCCGCTCGC-GGTTGGCCGAAATACGAGTTGTTGGAGGCCGATAGTGCCACGGCAAGCGGTGGTTGTC-AAGACCTTCGGAAGATGCCGTCGGCTA-GCCGTCACAAGCTTC---GGACCTGTTTTATCCA---------------------------------------------------------------------------------------------------------------------------------------------------------------------------------------------------------------------------------------------------------------------------------------------------------------------------------------------------------------------------------------------------------------------------------------------------------------------------------------------------------------------------------------------------------------------------------------------------------------------------------------------------------------------------ACGCTACGGACTTAATTGGATTGAGCCTTGGTATGGAAACTTACTAAGTGATAACTTTCAAATTCAGAGAAACCCTGGAATAAAAAATGGGCAATCCTGAGCCAAATCC------TG----TTTTTCGAAA------AC-AAAAAAA---CAACAA----AGGTTCATAAAGACAGAATCAGAAT-AAAAAAGGATAGGTGCAGAGACTCAACGGAAGCTGTTCTAACAAATGGAGTTGATTACGTTGCATAAAAGAATCCTTCTATTAAAACTCCAGAAAAGAT----AAAGTGATAAAATAAAAGATAACACTAATATACATGGATCCACGTACTAAAATACTATCTCAAATACAAATAATTAATGACGAGCGACCCAAACCTGTATCTATATTTTTCCTGTATC--TTTTTTTTTCATTTTTTTAT---AAA------AAAGTTGTTCTGAATCAATTCTAAGTTGAAGAAAGGATCGAATATTAATTGATCAAATCAATTGATC----AAATAAATAACGTACTCCATAGTCTGATAGATAACTGATTAATCGGACGAGAATAAAGATAGAGTCCCATTCTACATGTCAATATCGAC---------------------------------------------------------------------------------------------------------------------------------------------------------------------------------------------------------------------------------------------------------------------------------------------------------------------------------------------------------------------------------------------------------------------------------------------------------------------------------CCGACCATTTCCGAACCATTTCCGATACACCATCTTCGTCATTTTAC---------------TAAACGACTTAGGTCTGT-GTCAATTTAAAAACGAGGATTTCGTACGTTTCTAATGTAT-GTGTATCAT-------------------ATCTATCACAACACT--------TGTGAAAAGC-----AAAAAAATCAACCCGGATAC----ATTTGTGAAAGAATCAAATGAACGAA-------AAAG-----ATAAAGAA-TTTTTTTCTAAGATATATA------GAGTCCCACGGATCTTTT-GGGGGA-------------------------------------------------------------------------------------------------------------------------------------------------------------------------------------------------------------------------------------------------------------------------------------------------------------------------------------------------------------------------------------------------------------------------------------------------------------------------------------------------------------------------------------------------------------------------------------------------------------------------------------------------------------------------------------------------------------------------------------------------------------------------------------------------------------------------------------------------------------------------------------------------------------------------------------------------------------------------------------------------------------------------------------------------------------------------------------------------------------------------------------------------------------------------------------------------------------
	Passiflora_hatschbachii	-----------------------------TTGTCGAAACCTGCAAAGCAGA-ACGACCCGCGAAC-CGTTGCGAAAAC----------------------------------------AA----CGG-CGGGGC---GGGGGCGAGCAGCGG--GCCAGT-C-----CCGCTCTCTCCCC-------------------------CCGG-ACCCGCCCC-ACGAACAAA-ACCCCGGCGCGAGACGCGCCAAGGAATCGAAAA---------------CGAAAA-CACAGGGAACGGGCCG-CCCGTCGC-GTGCCGGAAACGGATTTCTCGCGGGCGGCC--CTCTCCCGATCGGAAAC-AAAACGACTCTCGGCAACGGATATCTCGGCTCTCGCATCGATGAAGAACGTAGCGAAATGCGATACTTGGTGTGAATTGCAGAATCCCGTGAACCATCGAGTCTTTGAACGCAAGTTGCGCCCGAAGCCTTCGGGCCGAGGGCACGTCTGCCTGGGTGTCATGCATCGTCGCCCCCCC----ATCCTTCCGG--CTCC-CCACGAGGGGGA--A-GGGGGTAC-GGGGCGGGCGGAGAATGGTCTCCCGTGCG-CTCCCGCTCGC-GGTTGGCCGAAATACGAGTTGTTGGCGGCCGAGAGCGCCACGGCAAGCGGTGGTTGTTAAAGACCTTCGGAGATTGCCG-CGGCGAGGCCGTCACGAGGCTCCG-GGACCCTG-TTTTCTATCCACGGCGACCCCAGGTCAGGCGGGATTACCCGCTGAG--------------------------------------------------------ACAACTTCCCTCTAGACCTAGCTGCTGTTGAAGCTCCATCTACAAATGGGTAAGACTTTGGTCTTAGTGTGTACAAGTTCATGAAAT-AAAGAAAGGAGCAATAACAATCTTCTTGATATAACAAGAAATTGGCTATTGCTCC-----------------------------------------------------------------------------------------------------TT-TATTCATA-----TTTTTTTATATAGT---ACTTT--------TTTTTAGCCTTG----------AGT---TTAAATAAATT------TTTCTTCTTT-TATTTCTTTCTATTTTTTAAGAAATAAATAATGGAATTCTAAATACTAG-----------------AAATCGAAATT-C------------TGGTAAT------T----TTTAGT---------GGTAATTTTGACGTAGTTTTAAAATA--------GAGTTTTGGGGCGGATGTAGCCAAGTGGATAAAGGCGGT--------------------------------------------TATGGAAACTTACTAAGTGATAACTTTCAAATTCAGAGAAA-CCTGGAATAAAAAATGGGCAATCCTGAGCCAAATCC------TG----TTTTTCGAAA------ACAAAAAAAA---CAACAA----AGGTTCATAAAGACAGAATCAGAATAAATAAAGGATAGGTGCAGAGACTCAACGGAAGCTGTTCTAACAAATGGAGTTGATTGCGTTGCATAAAGGAATCCTTCTATTAAAACTCCAGAAAAGAT----AAAGTGATAAAATAAAAGATAACACTAATATACATAGATCCACGTACTGAAATACTATCTCAAATACAAATAATTAATGACGAGCGACCCAAACCTGTATCTATATTTTTCCTGTATCTTTTTTTTTTTCATTTTTTTAT---AAA------AAAGTTGTTCTGAATCAATTCTAAGTTGAAGAAAGGATCGAATATTAATTGATCAAATCAATTGATCAAATAAATAAATAACGTACTCCATAGTCTGATAGATAACTGATTAATCGGACGAGAATAAAGATAGAGTCCCATTCTACATGTCAATATGC---------------------------------------------------------------------------------------------------------------------------------------------------------------------------------------------------------------------------------------------------------------------------------------------------------------------------------------------------------------------------------------------------------------------------------------TGACACGAGGATTTTCAGTCCTCTGCTCTACCAGCTGAGCTATCCCGACCATTTCCGAACCATTTCCGATACACCATCTTCGTCATTTTAC---------------TAAACGACTTAGGTCTAT-GTCAATTTAAAAACGAGGATTTCGTACGTTTCTAATGTAT-GTGTATCAT-------------------ATCTATCACAACACT--------TGTGAAAAGCAAAAAAAAAAAGTCAACCCAGATAC----ATTTGTGAAAGAATCAAATGAACGAA-------AAAG-----ATAAAGAA-TTTTTTTCTAAGATATATA------GAGTCCCACGGATCTTTT--------------------------------------------------------------------------------------------------------------------------------------------------------------------------------------------------------------------------------------------------------------------------------------------------------------------------------------------------------------------------------------------------------------------------------------------------------------------------------------------------------------------------------------------------------------------------------------------------------------------------------------------------------------------------------------------------------------------------------------------------------------------------------------------------------------------------------------------------------------------------------------------------------------------------------------------------------------------------------------------------------------------------------------------------------------------------------------------------------------------------------------------------------------------------------------------------------------------
	Passiflora_setacea	--------------------------------------------------------------------TTGCGAAAAC----------------------------------------AA----CGG-CTGGGC---GGGGGCGAGCAGCGG--GCCAGT-C-----CCGCTCTCTCCCC-------------------------CCGGTACCCGCCCC-ACTAACAAA-ACCCCGGCGCGAGACGCGCCAAGGAATCGAAAA---------------CGAAAA-CACAGGGAAGGGGCGG-CCCGTCGC-GTGCCGGAAACGGATTTCTCGCGGGCGGCC--CTCTCCCGATCGGAAAC-AA-----------------------------------------------------------------------------------------------------------------------------------------------------------------------------------------------------------------------------------------------------------------------------------------------------------------------------------------------------------------------------------------------------------------------------------------------------------------------------------------------------------------------------------------------------------------------------------------------------------------------------------------------------------------------------------------------------------------------------------------------------------------------------------------------------------------------------------------------------------------------------------------------------------------------------------------------------------------------------------------------------------------------------------------------------------------------------------------------------------TATGGAAACTTACTAAGTGATAACTTTCAAATTCAGAGAAACCCTGGAATAAAAAATGGGCAATCCTGAGCCAAATCC------TG----TTTTTCGAAA------AC-AAAAAAA---CAACAA----AGGTTCATAAAGACAGAATCAGAATAAATAAAGGATAGGTGCAGAGACTCAACGGAAGCTGTTCTAACAAATGGAGTTGATTGCGTTGCATAAAGGAATCCTTCTATTAAAACTCCAGAAAAGAT----AAAGTGATAAAATAAAAGATAACACTAATATACATAGATCCACGTACTGAAATACTATCTCAAATACAAATAATTAATGACGAGCGACCCAAACCTGTATCTATATTTTTT--------TTTTTTTTTTCATTTTTTTAT---AAA------AAAGTTGTTCTGAATCAATTCTAAGTTGAAGAAAGGATCGAATATTAATTGATCAAATCAATTGATCAAATAAATAAATAACGTACTCCATAGTCTGATAGATAACTGATTAATCGGACGAGAATAAAGATAGAGTCCCATTCTACATGTCAATATTG-----------------------------------------------------------------------------------------------------------------------------------------------------------------------------------------------------------------------------------------------------------------------------------------------------------------------------------------------------------------------------------------------------------------------------------------------------------CTCTGCTCTACCAGCTGAGCTATCCCGACCATTTCCGAACCATTTCCGATACACCATCTTCGTCATTTTAC---------------TAAACGACTTAGGTCTAT-GTCAATTTAAAAACGAGGATTTCGTACGTTTCTAATGTAT-GTGTATCAT-------------------ATCTATCACAACACT--------TGTGAAAAGCAAAAAAAAAAAGTCAACCCAGATAC----ATTTG-GAAAGAATCAAATGAACGAA-------AAAG-----ATAAAGAA-TTTTTTTCTAAGATATATA------GAGTCCCAC-----------------------------------------------------------------------------------------------------------------------------------------------------------------------------------------------------------------------------------------------------------------------------------------------------------------------------------------------------------------------------------------------------------------------------------------------------------------------------------------------------------------------------------------------------------------------------------------------------------------------------------------------------------------------------------------------------------------------------------------------------------------------------------------------------------------------------------------------------------------------------------------------------------------------------------------------------------------------------------------------------------------------------------------------------------------------------------------------------------------------------------------------------------------------------------------------------------------------------
	Passiflora_caerulea	--------GGTGAACCTGCGGAAGGATCATTGTCGAAACCTGCAAAGCAGA-ACGACCCGCGAAC-CGTTGCGAAGAT----------------------------------------CA----CGG-CGGGGC---GGGGGATGGCTGCGG--GCCCGT-C-----CCGCTCCTTCCC--------------------------TCGG-ACCCGCCAC-ACGAACAAA-ACCCCGGCGCGAGATGCGCCAAGGAATCAAAAA---------------CGAAAA-AACAGGGAATGGGCGGCCCCGTCGA-GTGCCGGAGACGGATCTCTCGCGGGCGGCC--CATTCCCGTTCGGAAAC-AAAACGACTCTCGGCAACGGATATCTCGGCTCTCGCATCGATGAAGAACGTAGCGAAATGCGATACTTGGTGTGAATTGCAGAATCCCGTGAACCATCGAGTCTTTGAACGCAAGTTGCGCCCGAAGCCTTCGGGTCGAGGGCACGTCTGCCTGGGTGTCATGCATCGTCGCCCCTCCC--CATCCTTCCGG--CTCC-CCCCGAGGGGGAAAAGGGGGGTAC-GGGACGGGCGGAGAATGGTCTCCCGTGCG-CTCCCGCTCGC-GGTTGGCCGAAATACGAGTTGTTGGCGGCCGAGAGCGCCACGGCAAGCGGTGGTTGTCAAAGACCTTCGGAGATTGCCGTCGGCGAGGCCGTACTAAAATCTCG-GGACCCTG-TTCTCTAACCACAGCGACCCCAGGTCAGGCGGGAT---------------------------------------------------------------------------------------------------GCTCCATCTACAAATGGGTAAGACTTTGGTCTTAGTGTGGACAAGTTGATGAAATAAAAAAAAGGAGCAATAACAATCTTCTTGATATAACAAGAAATTGACTATTGCTCC-----------------------------------------------------------------------------------------------------TT-TCTTCATAT----TTTTTTTATTTAGT---ACTTT--------TTTTTAGCCTTG----------AGT---TTAAATAAATT------TTTCTTCTTT-TATTTCTTTCTATTTTTTATTTCTTAAAAAATAGAATTCTAAATACTGG-----------------AAATGGAAATT-C------------TAGTAAT------T----TTTAGT---------GGTAATTTTTACACAGTTTTAAAATA--------TAGTTTTGGGGCGGATGTAGCCAAGTGGATAAAG--------------------------GNCTTAATTGGATTGAGCCTTGGTATGGAAACTTACTAAGTGATAACTTTCAAATTCAGAGAAACCCTGGAATAAAAAATGGGCAATCCTGAGCCAAATCC------TG----TTTTTCGAAA------AC-AAAAAAA---CAACAA----AGGTTCATAAAGACAGAATCAGAAT-AAAAAAGGATAGGTGCAGAGACTCAACGGAAGCTGTTCTAACAAATGGAGTTGATTGCGTTGCATAAAGGAATCCTTCTAGTAAAACTCCAGAAAAGATAAAGAAAGTGATAAAATAAAAGATAACACTAATATACATAGATACACGTACTGAAATACTATCTCAAATACAAATAATTAATGACGAGTGATACAAACCTGTATCTATATTTTTCCTGTATC-TTTTTTTTTTCATTTTTTTAT---AAA------AAAGTTGTTCTGAATCAATTCTAAGTTGAAGAAAGGATCCAATATTAATTGATCAAATCAATTGATC----AAATAAATAACGTACTCCATAGTCTGATAGATAACTGATTAATCGGACGAGAATAAAGATAGAGTCCCATTCTACATGTCAATATCGACAACAAGGAAATTTATAGTAAGAGGAAAATCCGTCGACTTTAGAAATCGTGAGG------------------------------------------------------------------------------------------------------------------------------------------------------------------------------------------------------------------------------------------------------------------------------------------------------------------------------------------------------------------------------------------------------------------------------GACCATTTCCGAACCATTTCCGATACGCCATCTTCGTCATTTTAC---------------TAAACGACTTAGGTCTAT-GTCAATTTAAAAACGAGGATTTCGTACGTTTCTAATGTAT-GTGTATCAT-------------------ATCTATCACAACACT--------TGTTAAAAGC-----AAAAAAAGCAACCCGGATAC----ATTTGTGAAAGAATCAAATGCACGAA-------AAAG-----ATAAAGAA-TTTTTTTCTAAGATATATA------GAGTCCCACGGATCTTTT-T------------------------------------------------------------------------------------------------------------------------------------------------------------------------------------------------------------------------------------------------------------------------------------------------------------------------------------------------------------------------------------------------------------------------------------------------------------------------------------------------------------------------------------------------------------------------------------------------------------------------------------------------------------------------------------------------------------------------------------------------------------------------------------------------------------------------------------------------------------------------------------------------------------------------------------------------------------------------------------------------------------------------------------------------------------------------------------------------------------------------------------------------------------------------------------------------------------------
	Passiflora_racemosa	-----------------------------TTGTCGAAACCTGCAAAGCAGA-ACGACCCGCGAAC-CGTTGCGAAAAT----------------------------------------CA----CGG-CGGGGC---GGGGGCGAGCCGCGG--GCCTGT-C-----CCGCCCTCTCTC--------------------------CCGG-ACCCGTCCC-ACGAACAAA-ACCCCGGCGCGAGATGCGCCAAGGAATCGAAAA---------------CGAAAA-GATAGGGAACGGGCGG-CCCGTCGA-GCGCCGGAAACGGATTCCTCGCGGGCGGCC--CTCTCTCCTTCGGAAAC-AAAACGACTCTCGGCAACGGATATCTCGGCTCTCGCATCGATGAAGAACGTAGCGAAATGCGATACTTGGTGTGAATTGCAGAATCCCGTGAACCATCGAGTCTTTGAACGCAAGTTGCGCCCGAAGCCTTCGGGCCGAGGGCACGTCTGCCTGGGTGTCATGCATCGTCGCCCCCCC----GTCCTTCCGA--CTCC-CCCCGAGGGGGA--A-GGGGGTAC-GGGACGGGCGGAGACTGGTCTCCCGTGCG-CTCCCGCTCGC-GGTTGGCCGAAATACGAGTTGTTGGCGGCCGAGAGCGCCACGGCAAGCGGTGGTTGTGACAGACCTTCGGAGATTGCCGCTGGCTAGGCCGTCACGAGGCTCCG-GGACCC--------------------------------------------------------------------------------------------------------------------------------------------------------------------------------------------------------------------------------------------------------------------------------------------------------------------------------------------------------------------------------------------------------------------------------------------------------------------------------------------------------------------------------------------------------------------------------------------------------------------------------------------------------------------------------------------------------------------TATGGAAACTTACTAAGTGATAACTTTCAAATTCAGAGAAACCCTGGAATAAAAAATGGGCAATCCTGAGCCAAATCC------TG----TTTTTCGAAA------AC-AAAAAAA---CAACAA----AGGTTCATAAAGACAGAATCAGAAT-AAAAAAGGATAGGTGCAGAGACTCAACGGAAGCTGTTCTAACAAATGGAGTTGATTGCGTTGCATAAAGGAATCCTTCTAGTAAAACTCCAGAAAAGAT----AAAGTGATAAAATAAAAGATAACACTAATATACATAGATCCACGTACTGAAATACTATCTCAAATACAAATAATTAATGACGAGTGATCCAAACCTGTATCTATATTTTTCCTGTATCTTTTTTTTTTTCATTTTTTTAT---AAA------AAAGTTGTTCTGAATCAATTCTAAGTTGAAGAAAGGATCGAATATTAATTGATCAAATCAATTGATC----AAATAAATAACGTACTCCATAGTCTGATAGATAACTGATTAGTCGGACGAGAATAAAGATAGAGTCCCATTCTACATGTCAATATCG---------------------------------------------------------------------------------------------------------------------------------------------------------------------------------------------------------------------------------------------------------------------------------------------------------------------------------------------------------------------------------------------------------------------------TATTTGAACTGGTGACACGAGGATTTTCAGTCCTCTGCTCTACCAGCTGAGCTATCCCGACCATTTCCGAACCATTTCCGATACACCATCTTCGTCATTTTAC---------------TAAACGACGAAGGTCTAT-GTCAATTTAAAAACGAGGATTTCGTACGTTTCTAATGTAT-GTGTATCAT-------------------ATCTATCACAACACT--------TGTGAAAAGC-----AAAAAAATCAACCCAGATAC----ATTTGTGAAAGAATCAAATGCACGA--------AAAG-----ATAAAGAA-TTTTTTTCTAAGATATATA-------GGTCCCACGGATCTTTT------------------------------------------------------------------------------------------------------------------------------------------------------------------------------------------------------------------------------------------------------------------------------------------------------------------------------------------------------------------------------------------------------------------------------------------------------------------------------------------------------------------------------------------------------------------------------------------------------------------------------------------------------------------------TCTAATTCTAGAATAAT-----AATACAGTACGGGAAAAAAAGAAAGTAAAAAGAAGATGGCCTTGACATCTTAAGTAATCTATGACTAAGGACATTTTCAGAAAG-------AA-----------AGGAGAATAAAATAAACTAAAGAATAGATAAGAGAAAGTAGAGATAGCATCTTGGTATAAACCAGATTAGTCTTTACTATCTTAGTAAAGACATAGGTGTTAAGTTATACCTACATATATATATCGTATAAAAAAGAGATAATATGGTATAAAAAGGATATACAGAGAGGAAGATAGTAAAACTAGTACGTTAAACCTTATGAGCTTCCCAGTTAAGAAAAGAAAATTAAGAAATAGAAAATGTA--ATATATATATATAATAAAGAA-----------A-AGATGTA---------AGTATAATTAAGACTTATTGATT-----CTTACTTTTCAATTATCGATTCTAAGAACGTCAAATGATTTAAGGATACCTACATGTTAAATACAATACGCTC
	Passiflora_mucronata	-------------------------------------------------------------------------------------------------------------------------------------------------------------------------------------------------------------------------------------------------------------------------------------------------------------------------------------------------------------------------------------------------------------------------------------------------------------------------------------------------------------------------------------------GCATCGTCGCCCCCCCC--ATCACTTCCGA--CTCC-CCCCGAGGGGGA--A-GGGGGTAC-GGGGCGGGCGGAGACTGGTCTCCCGTGCG-CTCCCGCTCGC-GGTTGGCCGAAACACGAGTTGTTGGCGGCCGAGAGCGCCACGGCAAGCGGTGGTTGTCAAA-ACCTTCGGGGA-TGCCGTCGGCGA-GCCGTCACA--GCTCCG-A---CCAGTCTC---------------------------------------------------------------------------------------------------ACAACTTCCCTCTAGATCTAGCTGCTGTTGAAGCTCCATCTACAAATGGGTAAGACTTTGGTCTTAGTGTGTACAAGTTCATGAAAT-AAAGAAAGGAGCAATAACAATCTTCTTGATATAACAAGAAATTGGCTATTGCCCC-----------------------------------------------------------------------------------------------------TT-TCTTCATAT----TTTTTTTATTTAGT---ACTTT--------TTTTTAGCCTTG----------AGT---TAAAATAAATT------TTTCTTCTTT-TATTTCTTTCTATTTTTTAAGAAATAAAAAATGGAATTCTAAATACTCG-----------------AAATGGAAATT-C------------TGGTAATTTTTATT----TTTAGT---------GGTAATTTTTACGTAGTTTTAAAATC--------TAGTTTTGGGGCGGATGTAGCCAAGTGGATAAAGGCGGT--------------------------------------------TATGGAAACTTACTAAGTGATAACTTTCAAATTCAGAGAAACCCTGGAATAAAAAATGGGCAATCCTGAGCCAAATCC------TG----TTTTTCGAAA------AC-AAAAAAA---CAACAA----AGGTTCATAAAGACAGAATCAGAAT-AAAAAAGGATAGGTGCAGAGACTCAACGGAAGCTGTTCTAACAAATGGAGTTGATTGCGTTGCATAAAGGAATCCTTCTAGTAAAACTCCAGAAAAGAT----AAAGTGATAAAATAAAAGATAACACTAATATACATAGATCCACGTACTGAAATACTATCTCAAATACAAATAATTAATGACGAGTGATCCAAACCTGTATCTATATTTTTCCTGTATCTTTTTTTTTTTCATTTTTTTAT---AAA------AAAGTTGTTCTGAATCAATTCTAAGTTGAAGAAAGGATCGAATATTAATTGATCAAATCAATTGATC----AAATAAATAACGTACTCCATAGTCTGATAGATAACTGATTAATCGGACGAGAATAAAGATAGAGTCCCATTCTACATGTCAATATCG---------------------------------------------------------------------------------------------------------------------------------------------------------------------------------------------------------------------------------------------------------------------------------------------------------------------------------------------------------------------------------------------------------------------------TATTTGAACTGGTGACACGAGGATTTTCAGTCCTCTGCTCTACCAGCTGAGCTATCCCGACCATTTCCGAACCATTTCCGATACACCATCTTCGTCATTTTAC---------------TAAACGACGAAGGTCTAT-GTCAATTTAAAAACGAGGATTTCGTACGTTTCTAATGTAT-GTGTATCAT-------------------ATCTATCACAACACT--------TGTGAAAAGC-----AAAAAAATCAACCCGGATAC----ATTTGTGAAAGAATCAAATGCACGAA-------AAAG-----ATAAAGAA-TTCTTTTCTAAGATATATA------GAGTCCCACGGATCTTTT--------------------------------------------------------------------------------------------------------------------------------------------------------------------------------------------------------------------------------------------------------------------------------------------------------------------------------------------------------------------------------------------------------------------------------------------------------------------------------------------------------------------------------------------------------------------------------------------------------------------------------------------------------------------------------------------------------------------------------------------------------------------------------------------------------------------------------------------------------------------------------------------------------------------------------------------------------------------------------------------------------------------------------------------------------------------------------------------------------------------------------------------------------------------------------------------------------------------
	Passiflora_maliformis	-----------------------------------------------------------------------------------------------------------------------------------------------------------------------------------------------------------------------------------------------------------------------------------------------------------------------------------------------------------------------------------------------------------GCAT-------------------------------------------------------------------------------------------------------------------------------TCGTCGCCCCCCCC--AATCCTTCCGA--CTCCACCCCGAGGGGGA--A-GGGGATAC-GGGGCGGGCGGAGACTGGTCTCCCGTGCG-CTCCCGCTCGC-GGTTGGCCGAAATACGAGTTGTTGGCGGCCGAGGGCGTCAC-GCAAGCGGTGGTTGTCAAAGACCTTCGGAGATTGCCGCTGGCGAGCACGTCACGA-GCTCCG-G--------------------------------------------------------------------------------------------------------------ACAACTTCCCTCTAGATCTAGCTGCTGTTGAAGCTCCATCTACAAATGGGTAAGACTTTGGTCTTAGTGTGTACAAGTTCATGAAAT-AAAGAAAGGAGCAATAACAATCTTCTTGATATAAGAAGAAATTGGCTATTGCTCC-----------------------------------------------------------------------------------------------------TT-TCTTGATA-----TTTTTTTATTTAGT---ACTTT--------TTTTTAGCCTTG----------AGT---TTAAATAAATT------TTTCTTCTTT-TATTTCTTTCTATTTTTTAAGAAATAAATAATGGAATTCTAAATACTAG-----------------AAATCGAAATT-C------------TAGTAAT------T----TTTAGT---------GGTAATTTTGACGTAGTTTTAAAATA--------GATTTTTGGGGCGGATGTAGCCAAGTGGATAAAGGCGGT--------------------------------------------TATGGAAACTTACTAAGTGATAACTTTCAAATTCAGAGAAACCCTGGAATAAAAAATGGGCAATCCTGAGCCAAATCC------TG----TTTTTCGAAA------AC-AAAAAAA---CAACAA----AGGTTCATAAAGACAGAATCAGAATAAATAAAGGATAGGTGCAGAGACTCAACGGAAGCTGTTCTAACAAATGGAGTTGATTGCGTTGCATAAAGGAATCCTTCTATTAAAACTCCAGAAAAGAT----AAAGTGATAAAATAAAAGATAACACTCATATACATAGATCCACGTACTGAAATACTATCTCAAATACAAATAATTAATGACGAGCGACCCAAACCTGTATCTATATTTTTCCTGTATC-TTTTTTTTTTCATTTTTTTAT---AAATAAAGTAAAGTAGTTCTGAATCAATTCTAAGTTGAAGAAAGGATCGAATATTAATTGATCAAATCAATTGATC----AAATAAATAACGTACTCCATAGTCTGATAGATAACTGATTAATCGGACGAGAATAAAGATAGAGTCCCATTCTACATGTCAATATCG------------------------------------------------------------------------------------------------------------------------------------------------------------------------------------------------------------------------------------------------------------------------------------------------------------------------------------------------------------------------------------------------------------------------TATTTTTGGAACTGGTGACACGAGGATTTTCAGTCCTCTGCTCTACCAGCTGAGCTATCCCGACCATTTCCGAACCATTTCCGATACACCATCTTCGTCA-TTTAC---------------TAAACGACTTAGGTCTAT-GTCAATTTAAAAACGAGGATTTCGTACGTTTCTAATGTAT-GTGTATCAT-------------------ATCTATCATAACACT--------TGTGAAAAGC-----AAAAAAGTCAACCCAGATAC----ATTTGTGAAAGAATCAAATGAACGAA-------AAAG-----AT-AAGAA-TTTTTTTCTAAGATATATA------GAGTCCCACGGATCTTTT-TGGGGATAGAGGGACTGGAACCA------------------------------------------------------------------------------------------------------------------------------------------------------------------------------------------------------------------------------------------------------------------------------------------------------------------------------------------------------------------------------------------------------------------------------------------------------------------------------------------------------------------------------------------------------------------------------------------------------------------------------------------------TCTAATTCTAGAATAATAATACAATACAGTACGGGAAAAAAAGAAAGTAAAAAGAAGATGGCCTTGACATCTTAAGTAATCTATGACTAAGGACATTTTCAGAAAG-------AAAGG--------AGGAGAAAAAAATAAACTAAAGAATAGATAAGAGAAAGTAGAGATAGCATCTTGGTATAAACCAGATTAGTCTTTACTATCTTAGTAAAGACATAGGTGTTAAGTTATACCTACATATATATATCGTATAAAAAAGATATAATATGGTATAAAAAGGATATACGGAGAGGAAGATAGTAAAACTAGTACGTTAAACCTTATGAGCTTCCCAGTTAAGAAAAGAAAATTAAGAAATAGAAAATGTA--ATATATATATATAATAAAGAA-----------A-AGATGTA---------AGTATAATTAAGACTTATTGATT-----CTTACTTTTCAATTATCGATTCTAAGAACGTCAAATGATTTAAAGATACCTACATGTTAAATACAATACGC--
	Passiflora_gibertii	TTTCCGTAGGTGAACCTGCGGAAGGATCATTGTCGAAACCTGCAAAGCAGA-ACGACCCGCGAAC-CGTTGCGAATAT----------------------------------------CA----AGG-CAGGTC---GGGGGCGGGCCGCGG--GCCTGT-C-----CCGCTCCCTCCC--------------------------CCGG-ACCCGYCAC-ACGAACAAA-ACCCCGGCGCGAGACGCGCCAAGGAATCGATAA---------------CGAAAG-GATAGGGAAGGGGCGG-TCCGTCGA-GCGCCGGAAACGG-TCTCTYGC-GGCGGCC--CCTTCTCGTTCGGAAAC-AAAACGACTCTCGGCAACGGATATCTCGGCTCTCGCATCGATGAAGAACGTAGCGAAATGCGATACTTGGTGTGAATTGCAGAATCCCGTGAACCATCGAGTCTTTGAACGCAAGTTGCGCCCGAAGCCTTCGGGCCGAGGGCACGCCTGCCTGGGTGTCATGCATCGTCGCCCCCCC----ATCCGTCCGA--CTCC-CCCCGAGGGGGA--A-GGGGGTAC-GGGACGGGCGGAGATTGGTCTCCCGTGCG-CTCCCGCTCGC-GGTTGGCCGAAATACGAGTTGTTGGCGGCCGACAGCGCCACGGCAAGCGGTGGTTGTCAAAGACCTTCGGAGATTGCCGTTGGCGAGGCCGTCGCGAGGCTCCG-GGACCCTGTTTTTCTAACCACAGCGACCCCAGGTCAGGCGGGATCACCCGCTGAGTTTAA--------------------------------------------------------------------------------------------------------------------------------------------------------------------------------------------------------------------------------------------------------------------------------------------------------------------------------------------------------------------------------------------------------------------------------------------------------------------------------------------------------------------------------------------------------------------------------------------------------------------------------------------------------------TATGGAAACTTACTAAGTGATAACTTTCAAATTCAGAGAAA-CCTGGAATAAAAAATGGGCAATCCTGAGCCAAATCC------TG----TTTTTCGAAA------AC-AAAAAAA---CAACAA----AGGTTCATAAAGACAGAATCAGAAT-AAAAAAGGATAGGTGCAGAGACTCAACGGAAGCTGTTCTAACAAATGGAGTTGATTGCGTTGCATAAAGGAATCCTTCTAGTAAAACTCCAGAAAAGAT----AAAGTGATAAAATAAAAGATAACACTAATATACATAGATCCACGTACTGAAATATTATCTAAAATACAAATAATTAATGACGAGTGATCCAAACCTGTATCTATATTTTTCCTGTATCTTTTTTTTTTTCATTTTTTTAT---AAA------AAAGTTGTTCTGAATCAATTCTAAGTTGAAGAAAGGATCGAATATTAATTGATCAAATCAATTGATC----AAATAAATAACGTACTCCATAGTCTGATAGATAACTGATTAATCGGACGAGAATAAAGATAGAGTCCCATTCTACATGTCAATATCG--------------------------------------------------------------------------------------------------------------------------------------------------------------------------------------------------------------------------------------------------------------------------------------------------------------------------------------------------------------------------------------------------------------------------------GAACTGGTGACACGAGGATTTTCAGTCCTCTGCTCTACCAGCTGAGCTATCCCGACCATTTCCGAACCATTTCCGATACACCATCTTCGTCATTTTAC---------------TAAATGACTTAGGTCTAT-GTCAATTTAAAAACGAGGATTTCGTCCGTTTCTAATGTAT-GTGTATCAT-------------------ATCTATCACAACACT--------TGTGAAAAGC-----AAAAAAACCAATCCGGATAC----ATTTGTGAAAGAATCAAATGCACGAA-------AAAG-----ATAAAGAATTTTTTTTCTAAGATATATA------GAGTCCCACGGATCTTTT--------------------------------------------------------------------------------------------------------------------------------------------------------------------------------------------------------------------------------------------------------------------------------------------------------------------------------------------------------------------------------------------------------------------------------------------------------------------------------------------------------------------------------------------------------------------------------------------------------------------------------------------------------------------------------------------------------------------------------------------------------------------------------------------------------------------------------------------------------------------------------------------------------------------------------------------------------------------------------------------------------------------------------------------------------------------------------------------------------------------------------------------------------------------------------------------------------------------
	Passiflora_tenuifila	----------------------------------------TGCAAAGCAGA-ACGACCCGCGAAC-CGTTGCGAAGAT----------------------------------------CA----CGG-CGGGGC---GGGGGCGAGCCGCGG--GCCCGT-C-----CCGCCCTCCCTC--------------------------CCGT-ACCCGCCAC-ACGAACAAA-ACCCCGGCGCGAGACGCGCCAAGGAATCGGAAA---------------CGAAAA-GACAGGGAGCGGGCGG-CCCGTCGA-GCGCCGGAGACGGATCCCTCGAGGGCGGCC--CCTTCTCGTTCGGAAAC-AAAACGACTCTCGGCAACGGATATCTCGGCTCTCGCATCGATGAAGAACGTAGCGAAATGCGATACTTGGTGTGAATTGCAGAATCCCGTGAACCATCGAGTCTTTGAACGCAAGTTGCGCCCGAAGCCTTCGGGCCGAGGGCACGCCTGCCTGGGTGTCATGCATCGTCGCCCCCCC----ATCCGTCCGA--CTCC-CCCCGAGGGGGA--A-GGGGGTAC-GGGACGGGCGGAGACTGGTCTCCCGTGCG-CTCCCGCTCGC-GGTTGGCCGAAATACGAGTTGTTGGCGGCCGATAGCGCCACGGCAAGCGGTGGTTGTCAAAGACCTTCGGAGATTGCCGCGGGCGAGGCCGTCGCGAGGCTCCG-GGACCCTG---------------------------------------------------------------------------------------------------------------------------------------GCTCCATCTACAAATGGGTAAGACTTTGGTCTTAGTGTGTACAAGTTCATGAAAT-AAAGAAAGGAGCTATAGCCCATTTCTTGGTATATCAAGAAGATTGGTATTGCTCC-----------------------------------------------------------------------------------------------------TT-TCTTCATAT----TTTTTTTATTTAGG---ACTTT--------TTTTTAGCCTTG----------AGT---TTAAATAAATT------TTTCTTATTT-GATTTCTTTGTATTTTTTTTTTCTTAAATAATAGAATTCTAAATACTAGA----------------AAATGTAAATT-C------------TGGTAAT------T----TTTAGT---------GATAAT-TTGACGTAGTTTTAAAATA--------GAGTTTTGGGGCGGATG-AGCCAAGNGGATAAAG-------------------------------------------------TATGGAAACTTACTAAGTGATAACTTTCAAATTCAGAGAAACCCTGGAATAAAAAATGGGCAATCCTGAGCCAAATCC------TG----TTTTTCGAAA------AC-AAAAAAA---CAACAAAGGTAGGTTCATAAAGACAGAATCAGAAT-AAAAAAGGATAGGTGCAGAGACTCAACGGAAGCTGTTCTAACAAATGGAGTTGATTGCGTTGCATAAAGGAATCCTTCTAGTAAAACTCCAGAAAAGAT----AAAGTGATAAAATAAAAGATAACACTAATATACATAGATCCACGTACTGAAATACTATCTCAAATACAAATAATTAATGACGAGTGATCCAAACCTGTATCTATATTTTTCCTGTATCTTTTTTTTTTTCATTTTTTTAT---AAA------AAAGTTGTTCTGAATCAATTCTAAGTTGAAGAAAGGATCGAATATTAATTGATCAAATCAATTGATC----AAATAAATAACGTACTCCATAGTCTGATAGATAACTGATTAATCGGACGAGAATAAAGATAGAGTCCCATTCTACATGTCAATATCG-------------------------------------------------------------------------------------------------------------------------------------------------------------------------------------------------------------------------------------------------------------------------------------------------------------------------------------------------------------------------------------------------------------------------------------------------------------------------------------GACCATTTCCGAACCATTTCCGATACACCATCTTCGTCATTTTAC---------------TAAACGACTTAGGTCTAT-GTCAATTTAAAAACGAGGATTTCGTACGTTTCTAATGTAT-GTGTATCAT-------------------ATCTATCACAACACT--------TGTGAAAAGC-----AAAAAAACCAACCCGGATAC----ATTTGTGAAAGAATCAAATGCACGAA-------AAAG-----ATAAAGAATTTTTTTTCTAAGATATATA------GAGTCCCACGGATCTTTT-T------------------------------------------------------------------------------------------------------------------------------------------------------------------------------------------------------------------------------------------------------------------------------------------------------------------------------------------------------------------------------------------------------------------------------------------------------------------------------------------------------------------------------------------------------------------------------------------------------------------------------------------------------------------------------------------------------------------------------------------------------------------------------------------------------------------------------------------------------------------------------------------------------------------------------------------------------------------------------------------------------------------------------------------------------------------------------------------------------------------------------------------------------------------------------------------------------------------
	Passiflora_amethystina	-----------------------------TTGTCGAAACCTGCAAAGCAGA-ACGACCCGCGAAC-CGTTGCGAATAT----------------------------------------CA----CGG-CGGGGC---GGGGGCGAGCCGCGG--GCCAGTGC-----CCGCTCCCTCCC--------------------------CCGG-ACCCGCCAC-ACGAACAAA-ACCCCGGCGCGAGTCGCGCCAAGGAATCAAAAA---------------CGAAAAAGATAGGGAACGGGCGG-CCCGTCGA-GCGCCGGAGACGGATCTCTCGCGGGCGGCC--CCTTCTCGTTCGGAAAACA-------------------------------------------------------------------------------------------------------------------------------------------------------------------------------------------------------------------------------------------------------------------------------------------------------------------------------------------------------------------------------------------------------------------------------------------------------------------------------------------------ACAACTTCCCCCTAGACCTAGCTGCTGTTGGAGCTCCATCTACAAATGGGTAAGACTTTGGTCTTAGTGTGTACAAGTTCATGAAAT-AAATAAAGGAGCAATAACAATCTTCTTGATATAACAAGAAATTGGCTATTGCTCC-----------------------------------------------------------------------------------------------------TT-TCTTCATAT----TTTTTTTATTTAGT---ACTTT--------TTTTTAGTCTTG----------AGT---TTCAATAAATT------TTTCTTCTTT---------TTTTTTTCTTAAAAAATAGAAAG---------AAATAAAAG-----------------AAATGGAAATT-C------------TGGTAAT------T----TTTAGT---------GGTAATTTTTACGTAGTTTTAAAATA--------AAGTTTTGGGGCGGATGTACCCAAGTGGATAAAGGCGGT--------------------------------------------TATGGAAACTTACTAAGTGATAACTTTCAAATTCAGAGAAACCCTGGAATAAAAAATGGGCAATCCTGAGCCAAATCC------TG----TTTTTCGAAA------AC-AAAAAAA---CAACAA----AGGTTCATAAAGACAGAATCAGAAT-AAAAAAGGATAGGTGCAGAGACTCAACGGAAGCTGTTCTAACAAATGGAGTTGATTGCGTTGCATAAAGGAATCCTTCTAGTAAAACTCCAGAAAAGAT----AAAGTGATAAAATAAAAGATAACACTAATATACATAGATCCACGTACTGAAATACTATCTCAAATACAAATAATTAATGACGAGTGATCCAAACCTGTATCTATATTTTTCCTGTATCTTTTTTTTTTTCATTTTTTTAT---AAA------AAAGTTGTTCTGAATCAATTCTAAGTTGAAGAAAGGATCGAATATTAATTGATCAAATCAATTGATC----AAATAAATAACGTACTCCATAGTCTGATAGATAACTGATTAATCGGACGAGAATAAAGATAGAGTCCCATTCTACATGTCAATATCG-----------------------------------------------------------------------------------------------------------------------------------------------------------------------------------------------------------------------------------------------------------------------------------------------------------------------------------------------------------------------------------------------------------------------------TTTGAACTGGTGACACGAGGATTTTCAGTCCTCTGCTCTACCAGCTGAGCTATCCCGACCATTTCCGAACCATTTCCGATACACCATCTTCGTCATTTTAC---------------TAAACGACTTAGGTCTAT-GTCAATTTAAAAACGAGGATTTCGTACGTTTCTAATGTAT-GTGTATCAT-------------------ATCTATCACAACACT--------TGTTAAAAGC-----AAAAAAAGAAACCCAGATAC----ATTTGTGAAAGAATCAAATGCACGAA-------AAAG-----ATACAGAA-TTTTTTTCTAAGATATATA------GAGTCCCACGGATCTTTT-TGGGGATAGAGGGACTTGAACCA--------------------------------------------------------------------------------------------------------------------------------------------------------------------------------------------------------------------------------------------------------------------------------------------------------------------------------------------------------------------------------------------------------------------------------------------------------------------------------------------------------------------------------------------------------------------------------------------------------------------------------------------------------------------------------------------------------------------------------------------------------------------------------------------------------------------------------------------------------------------------------------------------------------------------------------------------------------------------------------------------------------------------------------------------------------------------------------------------------------------------------------------------------------------------------------------
	Passiflora_galbana	------------------------------------------------------------------------------------------------------------------------------------------------------------------------------------------------------------------------------------------------------------------------------------------------------------------------------------------------------------------------------------------------------------------------------------------------------------------------------------------------------------------------------------------------GTCGCCCCCCC----ATCCTTCCGA--CTCC-CCACGAGGGGGA--A-GGGGGTACAGGGGCGGGCGGAGACTGGTCTCCCGTGCG-CTCCCGCTCGC-GGTTGGCCGAAACACGAGTTGTTGGCGGCCGAGAGCGCCACGGCAAGCGGTGGTTGTCAAAGACCTTCGGGGATTGCCGTCGGCGAGGCCGTCACGAGGCTCCG-GAACCC-----------------------------------------------------------------------------------------------------------------------------------------GCTCCATCTACAAATGGGTAAGACTTTGGTCTTAGTGTGTACAAGTTCATGAAAT-AAAGAAAGGAGCAATAACAATCTTCTTGATATAACAAGAAATTGGCTATTGCCCC-----------------------------------------------------------------------------------------------------TT-TCTTCATAT----TTTTTTTATTTAGT---ACTTT--------TTTTTAGCCTTG----------AGT---TAAAATAAATT------TTTCTTCTTT-TATTTCTTTCTATTTTTTAAGAAATAAAAAATGGAATTCTAAATACTAG-----------------AAATGGAAATT-C------------TGGTAATTTTTATT----TTTAGT---------GGTAATTTTTACGTAGTTTTAAAATC--------TAGTTTTGGGGCGGATGTAGCCAAGTGGATAAAG-------------------------------------------------TATGGAAACTTACTAAGTGATAACTTTCAAATTCAGAGAAACCCTGGAATAAAAAATGGGCAATCCTGAGCCAAATCC------TG----TTTTTCGAAA------AC-AAAAAAA---CAACAA----AGGTTCATAAAGACAGAATCAGAAT-AAAAAAGGATAGGTGCAGAGACTCAACGGAAGCTGTTCTAACAAATGGAGTTGATTGCGTTGCATAAAGGAATCCTTCTAGTAAAACTCCAGAAAAGAT----AAAGTGATAAAATAAAAGATAACACTAATATACATAGATCCACGTACTGAAATACTATCTCAAATACAAATAATTAATGACGAGTGATCCAAACCTATATCTATATTTTTCCTGTATCTTTTTTTTTTTCATTTTTTTAT---AAA------AAAGTTGTTCTGAATCAATTCTAAGTTGAAGAAAGGATCGAATATTAATTGATCAAATCAATTGATC----AAATAAATAACGTACTCCATAGTCTGATAGATAACTGATTAATCGGACGAGAATAAAGATAGAGTCCCATTCTACATGTCAATATCG-------------------------------------------------------------------------------------------------------------------------------------------------------------------------------------------------------------------------------------------------------------------------------------------------------------------------------------------------------------------------------------------------------------------------------------------------------------------------------------GACCATTTCCGAACCATTTCCGATACACCATCTTCGTCATTTTAC---------------TAAACGACGAAGGTCTAT-GTCAATTTAAAAACGAGGATTTCGTACGTTTCTAATGTATCGTGTATCAT-------------------ATCTATCACAACACT--------TGTGAAAAGC-----AAAAAAATCAACCCGGATAC----ATTTGTGAAAGAATCAAATGCACGAA-------AAAG-----ATAAAGAA-TTCTTTTCTAAGATATATA------GAGTCCCACGGATCTTTT-T------------------------------------------------------------------------------------------------------------------------------------------------------------------------------------------------------------------------------------------------------------------------------------------------------------------------------------------------------------------------------------------------------------------------------------------------------------------------------------------------------------------------------------------------------------------------------------------------------------------------------------------------------------------------------------------------------------------------------------------------------------------------------------------------------------------------------------------------------------------------------------------------------------------------------------------------------------------------------------------------------------------------------------------------------------------------------------------------------------------------------------------------------------------------------------------------------------------
	Passiflora_sidifolia	-----------------------------------------------------------------------------------------------------------------------------------------------------CGG--GCCTGC-C-----CCGCTCTCTCCC--------------------------CCGG-ACCTGCCAC-ACGAACAAA-ACCCCGGCGCGATACGCGCCAAGGAATCAAAAA---------------CGAAAA-GATAGGGAACGGGCGG-CCCGTCGA-GTGCCGGAGACGGATCTCTCGCGGGCGGCC--CCTTCTCGTTCGGAAAC-AAAACGACTCTCGGCAACGGATATCTCGGCTCTCGCATCGATGAAGAACGTAGCGAAATGCGATACTTGGTGTGAATTGCAGAATCCCGTGAACCATCGAGTCTTTGAACGCAAGTTGCGCCCGAAGCCTTCGGGCCGAGGGCACGCCTGCCTGGGTGTCATGCATCGTTGCCCC-CCM--YATC---------------------------------------GGGACGGGCGGAGAATGGTCTCCCGTGCG-CTCCCGCTCGC-GGTTGGCCGAAATACGAGTTGTTGGCGGCCGATAGCGCCACGGCAAGCGGTGGTTGTCAAAGACCTTCGGAGATTGCCGTCGGCGAGGCCGTCGCGAGGCTCCG-GA--CCTG-TTTTCTAACCACAG------------------------------------------------------------------------------------------------------------------------GCTCCATCTACAAATGGGTAAGACTTTGGTCTTAGTGTGTACAAGTTCATGAAAT-AAAGAAAGGAGCAATAACAATCTTCTTGATATAACAAGAAATTGGCTATTGCTCC-----------------------------------------------------------------------------------------------------TT-TATTCATA-----TTTTTTTATTTAGT---ACTTT--------TTTTTAGCCTTG----------AGT---TTAAATAA--T------TTTTTTCTTT-TAGTTCTTTCCATTTTTTCAGAAATAAAAAATGGAATTCGAAATACTAG-----------------AAATGGAAATT-C------------TGGTAAT------T----TTTAGT---------GGTAATTTTGACGTAGTTTTCAAATA--------GAGTTTTGGGGCGGATGTAGCCAAGTGGATAAAG-------------------------------------------------TATGGAAACTTACTAAGTGATAACTTTCAAATTCAGAGAAACCCTGGAATAAAAAATGGGCAATCCTGAGCCAAATCC------TG----TTTTTCGAAA------AC-AAAAAAA---CAACAA----AGGTTCATAAAGACAGAATCAGAATAAATAAAGGATAGGTGCAGAGACTCAACGGAAGCTGTTCTAACAAATGGAGTTGATTGCGTTGCATAAAGGAATCCTTCTATTAAAACTCCAGAAAAGAT----AAAGTGATAAAATAAAAGATAACACTAATATACATAGATCCACGTACTGAAATACTATCTCAAATACAAATAATTAATGACGAGCGACCCAAACCTGTATCTATATTTTTCCTGTATC-TTTTTTTTTTCATTTTTTTAT---AAA------AAAGTTGTTCTGAATCAATTCTAAGTTGAAGAAAGGATCGAATATTAATTGATCAAATCAATTGATC----AAATAAATAACGTACTCCATAGTCTGATAGATAACTGATTAATCGGACGAGAATAAAGATAGAGTCCCATTCTACATGTCAATATCG---------------------------------------------------------------------------------------------------------------------------------------------------------------------------------------------------------------------------------------------------------------------------------------------------------------------------------------------------------------------------------------------------------------------------TATTTGAACTGGTGACACGAGGATTTTCAGTCCTCTGCTCTACCAGCTGAGCTATCCCGACCATTTCCGAACCATTTCCGATACACCATCTTCGTCATTTTAC---------------TAAACGACTTAGGTCTAT-GTCAATTTAAAAACGAGGATTTCGTACGTTTCTAATGTAT-GTGTATCAT-------------------ATCTATCACAACACT--------TGTGAAAAGCT----AAAAAAGTCAACCCGGATAC----ATTTGTGAAAGAATCAAATGAACGAA-------AAGAAAAAGATAAAGAA-TTTTTTTCTAAGATATATA------GAGTCCCACGGATCTTTT-TGGGGATAGAGGGACTTGAACC---------------------------------------------------------------------------------------------------------------------------------------------------------------------------------------------------------------------------------------------------------------------------------------------------------------------------------------------------------------------------------------------------------------------------------------------------------------------------------------------------------------------------------------------------------------------------------------------------------------------------------------------------------------------------------------------------------------------------------------------------------------------------------------------------------------------------------------------------------------------------------------------------------------------------------------------------------------------------------------------------------------------------------------------------------------------------------------------------------------------------------------------------------------------------------------------
	Passiflora_malacophylla	-----------------------------TTGTCGAAACCTGCAAAGCAGA-ACGACCCGCGAAC-CGTTGCGAAAAT----------------------------------------AA----CGG-CGGGGC---GGGGGCGAGCCGCGG--GCCAGT-C-----CCGCTCTCTCTC--------------------------CCGG-ACCTGCCCC-ACGAACAAA-ACCCCGGCGCGAGATGCGCCAAGGAATCAAAAA---------------CGAAAA-GATAGGGAACGGGCGG-CCCGTTGC-GTGCCGGAAACGGATTTCTCGCGGGCGGCC--CTTTCTCCTTCGGAAAC-AAAACGACTCTCGGCAACGGATATCTCGGCTCTCGCATCGATGAAGAACGTAGCGAAATGCGATACTTGGTGTGAATTGCAGAATCCCGTGAACCATCGAGTCTTTGAACGCAAGTTGCGCCCGAAGCCTTCGGGCCGAGGGCACGTCTGCCTGGGTGTCATGCATCGTCGCCCCCCC----ATCCTTCCGA--CTCC-CTCCGAGGGGGA--A-GGGGATAA-GGGGCGGGCGGAGACTGGTCTCCCGTGCG-CTCCCGCTCGC-GGTTGGCCGAAATACGAGTTGTTGGCGTTCGAGAACGCCACGGCAAGCGGTGGTTGTCAAAGACCTTCGGAGATTGCCGTCGGCGAGGCCGTCACGAGGCTCCG-GGACCCTG-TTTTCCAACCACAGCGACCCCAGGTCAGGCGGGATTACCCGCTGAG--------------------------------------------------------ACAACTTCCCTCTAGACCTAGCTGCTGTTGAAGCTCCATCTACAAATGGGTAAGACTTTGGTCTTAGTGTGTACAAGTTCGTGAAAT-AAAGAAAGGAGCAATAACAATCTTCTTGATATAACAAGAAATTGGCTATTGCTCC-----------------------------------------------------------------------------------------------------TT-TATTCATA-----TTTTTTTATTTAGT---ACTTT--------TTTTTAGCCTTG----------AGT---TTAAATAAATT------TTTCTTCTTT-TATTTATTTCGATTTTTTAAGAAATAAATAATGGAATTCTAAATACTAG-----------------AAATAGAAATT-C------------TGGTAAT------T----TTTAGT---------GGTAATTTTTACGTAGTTTTAAAATA--------GAGTTTTGGGGCGGATGTAGCCAAGTGGATAAAGGCGGT------------------------------------------------------------------------------------------------------------------------------------------------------------------------------------------------------------------------------------------------------------------------------------------------------------------------------------------------------------------------------------------------------------------------------------------------------------------------------------------------------------------------------------------------------------------------------------------------------------------------------------------------------------------------------------------------------------------------------------------------------------------------------------------------------------------------------------------------------------------------------------------------------------------------------------------------------------------------------------------------------------------------------------------------------------------------------------GATTTTCAGTCCTCTGCTCTACCAGCTGAGCTATCCCGACCATTTCCGAACCATTTCCGATACAGCATCTTCGTCATTTTAC---------------TAAACGACTTAGTTCTAT-GTCAATTTAAAAACGAGGATTTCGTACGTTTCTAATGTAT-GTGTATCAT-------------------ATCTATCACAACACT--------TGTGAAAAGC-----AAAAAAGTCAACCCAGATAC----ATTTGTGAAAGAATCAAATGAACGAA-------AAAG-----ATAAAGAA-TTTTTTTCTAAGATATATA------GAGTCCCACGGATCTTTT-TGGGGATAGAGGGACTTGAACCCTCACGATTTCTAAAGTCGACGGATTTTCCTCTTACTATAAATTTCCTTGTTGTCGATATTGACATGTAGAATGGGACTCTATCTTTATTCTCGTCCGATTAATCAGTTATCTATCAGACTATGGAGTACGTTATTTATTTGATCAATTGATTTGATCAATTAATATTCGATCCTTTCTTCAACTTAGAATTGATTCAGAACAACTTTTTTAT-AAAAAAATGAAAAAAAAAAAGATACAGGAAAAATATAGATACAGGTTTGGGTCGCTCGTCATTAATTATTTGTATTTGAGATAGTATTTCAGTACGTGGATCTATGTATATTAGTGTTATCTTTTATTTTATCACTTTATCTTTTCTGGAGTTT-------------TAATAGAAGGATTCCTTTATGCAACGCAATCAACTCCATTTGTTAGAACAGCTTCCGTTGAGTCTCTGCACCTATCCTTTATTTATTCTGATTCTGTCTTTATGAACCTTTGTTGTTTTTTTGTTTTCGAAAAACAGGATTTGGCTCAGGATTGCCCATTTTTTATTCCAGGGTTTCTCTGAATTTGAAAGTTATCACTTAGTAAGTTTCCATACCAAGGCTCAATCCAATTAAGTCCGTAGCG--------------------------------------------------------------------------------------------------------------------------------------------------------------------------------------------------------------------------------------------------------------------------------------------------------------------------------------------------------------------------------------------------------------------------------------------------------------------------------------------------------------------------------------------
	Passiflora_mollissima	TTTCCGTAGGTGAACCTGCGGAAGGATCATTGTCGAAACCTGCAAAGCAGA-ACGACCCGCGAAC-CGTTGCGAAAAT----------------------------------------CA----CGG-CGGGGC---GCGGGGGAGCCGCG----------C-----CCGAGCTCTCCC--------------------------ACGG-ACCCGCCCC-ACGAACAAA-ACCCCGGCGCGACACGCGCCAAGGAATTCAAAA---------------CGAAAA-GACAGGGAACGGGCGG-CCCGTCGG-GCGCCGGGAACGGAATCCCCGCGGGCGGTC--CCTTTCCTTTCGGAAAC-AAAACGACTCTCGGCAACGGATATCTCGGCTCTCGCATCGATGAAGAACGTAGCGAAATGCGATACTTGGTGTGAATTGCAGAATCCCGTGAACCATCGAGTCTTTGAACGCAAGTTGCGCCCGAAGCCTTCGGGCCGAGGGCACGTCTGCCTGGGTGTCATGCATCGTCGCCCCCCCC--AATCCTTC---------------------------GGGGTAC-GGGGCGGGCGGAGACTGGTCTCCCGTGCG-CTCCCGCTCGC-GGCTGGCCGAAATACGAGTTGTTGGCGGCCGAGAGCGCCACGGCAAGCGGTGGTTGTC-GAGACCTTCGGAGATTGCCGTCGGCGAGGCCGTCGCGAGGCTCCG-GGACCCTG-TTTTCTACCCACAGCGACCCCAGGTCAGGCGGGATTACCCGCTGAGTTTAA------------------------------------------------------------------------------------------------------------------------------------------------------------------------------------------------------------------------------------------------------------------------------------------------------------------------------------------------------------------------------------------------------------------------------------------------------------------------------------------------------------------------------------------------------------------------------------------------------------------------------------------TTAATTGGATTGAGCCTTGGTATGGAAACTTACTAAGTGATAACTTTCAAATTCAGAGAAACCCTGGAATAAAAAATGGGCAATCCTGAGCCAAATCC------TG----TTTTTCGAAA------AC-AAAAAAA---CAACAA----AGGTTCATAAAGACAGAATCAGAAT-AAAAAAGGATAGGTGCAGAGACTCAACGGAAGCTGTTCTAACAAATGGAGTTGATTGCGTTGCATAAAGGAATCCTTCTATTAAAACTCCAGAAAAGAT----AAAGTGATAAAATAAAAGATAACACTAATATACATAGATCCACGTACTGAAATACTATCTCAAATACAAATAATTAATGACGAGCGACCCAAACCTGTATCTATATTTTTCCTGTATC-TTTTTTTTTTCATTTTTTTAT---AAA------AAAGTTGTTCTGAATCAATTCTAAGTTGAAGAAAGGATCGAATATTAATTGATCAAATCAATTGATC----AAATAAATAACGTACTCCATAGTCTGATAGATAACTGATTAATCGGACGAGAATAAAGATAGAGTCCCATTCTACATGTCAATATCGACAACAAGGAAATTTATNGTAAGAGGAAAATCCCGTCGACTTTAGAAATCGTGAG----------------------------------------------------------------------------------------------------------------------------------------------------------------------------------------------------------------------------------------------------------------------------------------------------------------------------------------------------------------------------------------GGATTTTCAGTCCTCTGCTCTACCAGCTGAGCTATCCCGACCATTTCCGAACCATTTCCGATACACCATCTTCGTCATTTTAC---------------TAAACGACTTAGGTCTAT-GTCAATTTAAAAACGAGGATTTCGTACGTTTCTAATGTAT-GTGTATCAT-------------------ATCTATCACAACACT--------TGTGAAAAGC-----AAAAAAATCAACCCAGATAC----ATTTGTGAAAGAATCAAATGAACGAA-------AAAG-----ATAAAGAATTTTTTTTCTAAGATATATA------GAGTCCCACGGATCTTTT-TGGGGATAGAGGGACTTGAACCCTCACGATTTCTAAAGTCGACGGATTTTCCTCTTACTATAAATTTCCTTGTTGTCGATATTGACATGTAGAATGGGACTCTATCTTTATTCTCGTCCGATTAATCAGTTATCTATCAGACTATGGAGTACGTTATTTATTTGATCAATTGATTTGATCAATTAATATTCGATCCTTTCTTCAACTTAGAATTGATTCAGAACAACTTTTTTAT--AAAAAAATGAAAAAAAAAAGATACAGGAAAAATATAGATACAGGTTTGGGTCGCTCGTCATTAATTATTTGTATTTGAGATAGTATTTCAGTACGTGGATCTATGTATATTAGTGTTATCTTTTATTTTATCACTTTATCTTTTCTGGAGTTT-------------TAATAGAAGGATTCCTTTATGCAACGCAATCAACTCCATTTGTTAGAACAGCTTCCGTTGAGTCTCTGCACCTATCCTTT-TTTATTCTGATTCTGTCTTTATGAACCTTTGTTGTTTTTTTGTTTTCGAAAAACAGGATTTGGCTCAGGATTGCCCATTTTTTATTCCAGGGTTTCTCTGAATTTGAAAGTTATCACTTAGTAAGTTTCCATACCAAGGCTCAATCCAATTAAGTC---------------------------------------------------------------------------------------------------------------------------------------------------------------------------------------------------------------------------------------------------------------------------------------------------------------------------------------------------------------------------------------------------------------------------------------------------------------------------------------------------------------------------------------------------
	Passiflora_villosa	-----------------------------TTGTCGAAACCTGCAAAGCAGA-ACGACCCGCGAAC-CGTTGCTAAGAT----------------------------------------CA----CGG-CGGGGC---GGGGGCGAGCCGCGG--GCCTGT-C-----CCGCTCTCTCCT--------------------------CCGG-ACCCGCCCG-ACGAACAAA-ACCCCGGCGCGAGATGCGCCAAGGAATCGAAAACCCCGGCGCGAGATGCGCCAA-GGAATCGAACGGGCGG-CCCGTCGC-GTGCCGGAAACGGATCTCTCGCGGGCGGCC--CTTTCTCGTTCGGAAAC-AAAACGACTCTCGGCAACGGATATCTCGGCTCTCGCATCGATGAAGAACGTAGCGAAATGCGATACTTGGTGTGAATTGCAGAATCCCGTGAACCATCGAGTCTTTGAACGCAAGTTGCGCCCGAAGCCTTCGGGCCGAGGGTACGTCTGCCTGGGTGTCATGCATCGTCGCCC--CCC---ATCCTTCCGACCCCCC-CCCCGAGGGGGA--A-GGGGGTAC-GGGACGGGCGGAGACTGGTCTCCCGTGCG-CTCCCGCTCGC-GGTTGGCCGAAATACGAGTTGTTGGCGGCCGAGAGCGCCACGGCAAGCGGTGGTTGTCAAAGACCTTCGGAGATTGCCGTCGGCGAGGCCGTCA-------------------------------------------------------------------------------------------------------------------------------------------------------------------------------------------------------------------------------------------------------------------------------------------------------------------------------------------------------------------------------------------------------------------------------------------------------------------------------------------------------------------------------------------------------------------------------------------------------------------------------------------------------------------------------------------------------------------------------------TATGGAAACTTACTAAGTGATAACTTTCAAATTCAGAGAAACCCTGGAATAAAAAATGGGCAATCCTGAGCCAAATCC------TG----TTTTTCGAAA------AC-AAAAAAA---CAACAA----AGGTTCATAAAGACAGAATCAGAAT-AAAAAAGGATAGGTGCAGAGACTCAACGGAAGCTGTTCTAACAAATGGAGTTGATTGCGTTGCATAAAGGAATCCTTCTAGTAAAACTCCAGAAAAGAT----AAAGTGATAAAATAAAAGATAACACTAATATACATAGATCCACGTACTGAAATACTATCTCAAATACAAATAATTAATGACGAGTGATCCAAACCTGTATCTATATTTTTCCTGTATC-TTTTTTTTTTCATTTTTTTAT---AAA------AAAGTTGTTCTGAATCAATTCTAAGTTGAAGAAAGGATCGAATATTAATTGATCAAATCAATTGATC----AAATAAATAACGTACTCCATAGTCTGATAGATAACTGATTAATCGGACGAGAATAAAGATAGAGTCCCATTCTACATGTCAATATCG---------------------------------------------------------------------------------------------------------------------------------------------------------------------------------------------------------------------------------------------------------------------------------------------------------------------------------------------------------------------------------------------------------------------------TATTTGAACTGGTGACACGAGGATTTTCAGTCCTCTGCTCTACCAGCTGAGCTATCCCGACCATTTCCGAACCATTTCCGATACACCATCTTCGTCATTTTAC---------------TAAACGACTTAGGTCTAT-GTCAATTTAAAAACGAGGATTTCGTACGTTTCTAATGTAT-GTGTATCAT-------------------ATCTATCACAACACT--------TGTTAAAAGC-----AAAAAAATCAACCCAGATAC----ATTTGTGAAAGAATCAAATGCACGAA-------AAAG-----ATAAAGAA-TTTTTTTCTAAGATATATA------GAGTCTCACGGATCTTTT-TGGGGATAGAGGGACTTGAACCA------------------------------------------------------------------------------------------------------------------------------------------------------------------------------------------------------------------------------------------------------------------------------------------------------------------------------------------------------------------------------------------------------------------------------------------------------------------------------------------------------------------------------------------------------------------------------------------------------------------------------------------------TCTAATTCTAGAATAAT-----AATACAGTACGGGAAAAAAAGAAAGTAAAAAGAAGATGGCCTTGACATCTTAAGTAATCTATGACTAAGGACATTTTCAGAAAG-------AAAGGAGAATAAAAGGAGAAAAAAATAAACTAAAGAATAGATAAGAGAAAGTAGAGATAGCATCTTGGTATAAACCACATTAGTCTTTACTAAGATAGTAAAGACATAGGTGTTAAGTTATACCTACATATATATATCGTATAAAAAAGAGATAATATGGTATAAAAAGGATATACGGAGAGGAAGATAGTAAAACTAGTACGTTAAACATTATGAGCTTCCCAGTTAAGAAAAGAAAATTAAGAAATAGAAAATGTA--ATATATATATATAATAAATAA-----------A-AGATGTAAGTATAATTAGTATAATTAAGACTTATTGATT-----CTTACTTTTCAATTATCGATTCTAAGAACGTCAAATGATTTAAGGATACCTACATGTTAAATACAATACGCTC
	Passiflora_nitida	-----------------------------------------------------------------------------------------------------------------------------------------------------------------------------------------------------------------------------------------------------------------------------------------------------------------------------------------------------------------------------------------------------------------------------------------------------------------------------------------------------------------------------------------ATGCATCGTCGCCCCCCCC---ATCCTTCCGA--CTCC-CCCCGAGGGAGA--A-GGGGGTAC-GGGGCGGGCGGAGACTGGTCTCCCGTGCG-CTCCCGCTCGC-GGTTGGCCGAAATACGAGTTGTTGGCGGCCGAGAGCGCCACGGCAAGCGGTGGTTGTCAAAGACCTTCGGAGATTGCCGTCGGCGAGGCCGTCGCGAGGCTCCG-GGACC----------------------------------------------------------------------------------------------------------ACAACTTCCCTCTAGACCTAGCTGCTGTTGAAGCTCCATCTACAAATGGATAAGACTTTGGTCTTAGTGTGTACAAGTTCGTGAAAT-AAAGAAAGGAGCAATAACAATCTTCTTGATATAACAAGAAATTGGCTATTGCTCC-----------------------------------------------------------------------------------------------------TT-TATTCATA-----TTTTTTTATTTAGT---ACTTT--------TTTTTAGCCTTG----------AGT---TTAAATAAATT------TTTCTTCTTT-TATTTCTTTCTATTTTTTAAGAAAAAAATAATGGAATTCTAAATACTAG-----------------AAATAGAAATT-C------------TGGTAAT------T----TTTAGT---------GGTAATTTTGACGTAGTTTTAAAATA--------GAGTTTTGGGGCGGATGTAGCCAAGTGGATAAAGGCGGT--------------------------------------------TATGGAAACTTACTAAGTGATAACTTTCAAATTCAGAGAAACCCTGGAATAAAAAATGGGCAATCCTGAGCCAAATCC------TG----TTTTTCGAAA------AC-AAAAAAA---CAACAA----AGGTTCATAAAGACAGAATCAGAATAAATAAAGGATAGGTGCAGAGACTCAACGGAAGCTGTTCTAACAAATGGAGTTGATTGCGTTGCATAAAGGAATCCTTCTATTAAAACTCCAGAAAAGAT----AAAGTGATAAAATAAAAGATAACACTAATATACATAGATCCACGTACTGAAATACTATCTCAAATACAAATAATTAATGACGAGCGACCCAAACCTGTATCTATATTTTTCCTGTATC-TTTTTTTTTTCATTTTTTTAT---AAA------AAAGTTGTTCTGAATCAATTCTAAGTTGAAGAAAGGATCGAATATTAATTGATCAAATCAATTGATC----AAATAAATAACGTACTCCATAGTCTGATAGATAACTGATTAATCGGACGAGAATAAAGATAGAGTCCCATTCTACATGTCAATATCG---------------------------------------------------------------------------------------------------------------------------------------------------------------------------------------------------------------------------------------------------------------------------------------------------------------------------------------------------------------------------------------------------------------------------TATTTGAACTGGTGACACGAGGATTTTCAGTCCTCTGCTCTACCAGCTGAGCTATCCCGACCATTTCCGAACCATTTCCGATACACCATCTTCGTCATTTTAC---------------TAAACGACTTAGGTCTAT-GTCAATTTAAAA-----GATTTCGTACGTTTCTAATGTAT-GTGTATCAT-------------------ATCTATCACAACACT--------TGTGAAAAGC-----AAAAAAGTCAACCCAGATAC----ATTTGTGAAAGAATCAAATGAACGAA-------AAAG-----ATAAAGAA-TTTTTTTCTAAGATATATA------GAGTCCCACGGATCTTTT------------------------------------------------------------------------------------------------------------------------------------------------------------------------------------------------------------------------------------------------------------------------------------------------------------------------------------------------------------------------------------------------------------------------------------------------------------------------------------------------------------------------------------------------------------------------------------------------------------------------------------------------------------------------TCTAATTCTAGAATAAT-----AATACAGTACGGGAAAAAAAGAAAGTAAAAAGAAGATGGCCTTGACATCTTAAGTAATCTATGACTAAGGACATTTTCAGAAAG-------AAAGGAGAATAAAAGGAGAAAAAAATAAACTAAAAAATAGATAAGAGAAAGTAGAGATAGCATCTTGGTATAAACCAGATTAGTCTTTACTATCTTAGTAAAAACATAGGTGTTAAGTTATACCTACATATATATATCGTATAAAAAAGATATAATATGGTATAAAAAGGATATACGGAGAGGAAGATAGTAACACTAGTACGTTAAAACTTATGAGCTTCCCAGTTAAGAAAAGAAAATTAAGAAATAGAAAATGTAATATATATATATATAATAAAGAA-----------A-AGATGTA---------AGTATAATTAAGACT-------------CTTACTTTTCAATTATCGATTCTAAGAACGTCAAATGATTTAAGGATACCTACATGTTAAATACG--------
	Passiflora_alata	------------------CGGAAGGATCATTGTCGAAACCTGCAAAGCAGA-ACGACCCGCGAAC-CGTTGCGAAAAT--------------------------------------------AACGG-CGGGGC---GGGGGTGAGCCGCGG--GCCAAGCC-----CCGCTCTCTCTC--------------------------TCGG-ACCCGCCAA-ACGAACAAA-ACCCCGGCGCGAGATGCGCCAAGGAACAAAAAA---------------CGAAAA-GATAGGGAACGGGCGG-CCCGTCGC-GTGCCGGAAACGGATTTCTCGCGGGCGGCC--CTTTCTCATTCGGAAAC-AAAACGACTCTCGGCAACGGATATCTCGGCTCTCGCATCGATGAAGAACGTAGCGAAATGCGATACTTGGTGTGAATTGCAGAATCCCGTGAACCATCGAGTCTTTGAACGCAAGTTGCGCCCGAAGCCTTCGGGCCGAGGGCACGTCTGCCTGGGTGTCATGCATCGTCGCCCCCCC----ATCCTTCCGA--CTCC-CCCCGAGGGGGA--A-GGGGGTAC-GGGGCGGGCGGAGACTGGTCTCCCGTGCG-CTCCCGCTCGC-GGTTGGCCGAAATACGAGTTGTTGGCGGCCGAGAGCGCCACGGCAAGCGGTGGTTGTCAAAGACCTTCGGAGATTGCCGCTGGCGAGGCCGTCACGAGGCTCCG-GGACCCTG-TTTTCTCACCACGGCGACCCCAGGTCAGGCGGGATTACCCGCTGAGTTTAAGCATATCAATAAGCGGNGGAA------------------------------ACAACTTCCCTCTAGACCTAGCTGCTGTTGAAGCTCCATCTACAAATGGGTAAGACTTTGGTCTTAGTGTGAACAAGTTCGTGAAAT-AAAGAAAGGAGCNATAACAATCTTCTTGATATAACAAGAAATTAGCTATTGCTCC-----------------------------------------------------------------------------------------------------TT-TATTCATA-----TTTTTTTATTTAGT---ACTTT--------TTTTTAGCCTTG----------AGT---TTAAATAAATT------TTTCTTCTTT-TATTTTTTTCTATTTTTTAAGAAAAAAATAATAGAATTCTAAATACTAG-----------------AAATAGAAATT-C------------TGGTAAT------T----TTTAGT---------GATAATTTTGACATAGTTTTAAAATA--------GAGTTTTGGGGCGGATGTAGCCAAGTGGATAAAGGCGGT-----------------------CTTAATTGGATTGAGCCTTGGTATGGAAACTTACTAAGTGATAACTTTCAAATTCAGAGAAACCCTGGAATAAAAAATGGGCAATCCTGAGCCAAATCC------TG----TTTTTCGAAA------AC-AAAAAAA---CAACAA----AGGTTCATAAAGACAGAATCAGAATAAATAAAGGATAGGTGCAGAGACTCAACGGAAGCTGTTCTAACAAATGGAGTTGATTGCGTTGCATAAAGGAATCCTTCTATTAAAACTCCAGAAAAGAT----AAAGTGATAAAATAAAAGATAACACTAATATACATAGATCCACGTACTGAAATACTATCTCAAATACAAATAATTAATGACGAGCGACCCAAACCTGTATCTATATTTTTTCTGTATC-TTTTTTTTTTCATTTTTTTAT---AAA------AAAGTTGTTCTGAATCAATTCTAAGTTGAAGAAAGGATCGAATATTAATTGATCAAATCAATTGATC----AAATAAATAACGTACTCCATAGTCTGATAGATAACTGATTAATCGGACGAGAATAAAGATAGAGTCCCATTCTACATGTCAATATCGACAACAAGGAAATTTATAGTAAGAGGAAAATCCGTCGACTTNAGAAATCGTGAGGGTTCAAGTCCCTCTATTCCCCAA-------------------------------------------------------------------------------------------------------------------------------------------------------------------------------------------------------------------------------------------------------------------------------------------------------------------------------------------------------------------------------------------------------GACCATTTCCGAACCATTTCCGATACACCATCTTCGTCATTTTAC--------------GTAAACGACTTAGGTCTAT-GTCAATTTAAAAACGAGGATTTCGTACGTTTCTAATGTAT-GTGTATCAT-------------------ATCTATCACAACACT--------TGTGAAAAAC-----AAAAAAGGCAACCCAGATAC----ATTTGTGAAAGAATCAAATGAACGAA-------AAAG-----ATAAAGAA-TTTTTTTCTAAGATATATA------GAGTCCCACGGATCTTTT-T----------------------------------------------------------------------------------------------------------------------------------------------------------------------------------------------------------------------------------------------------------------------------------------------------------------------------------------------------------------------------------------------------------------------------------------------------------------------------------------------------------------------------------------------------------------------------------------------------------------------------------------------------------------------TCTAATTTTAGAATAAT-----AATACAGTACGGGAAAARAAGAAAGTAAAAAGAAGATGGCCTTGACATCTTAAGTAATTTATGACTAAGGACATTTTCAGAAAG-------AAAGGAGAATAAAAGGAGAAAAAAATAACCTAAAGAATAGATAAGAGAAAGTAGAGATAGCATCTTGGTATAAACCAGATTAGTCTTTACTATCTTAGTAAAGACATAGGTGTTAAGTTATACCTACATATATATATCGTATAAAAAAGATATAATATGGTATAAAAAGGATATACGGAGAGGAAGATAGTAAAACTAGTACGTTAAACCTTATGAGCTTCCCAGTTAAGAAAAGAAAATTAAGAAATAGAAAATGTA--ATATATATATATAATAAAGAA-----------A-AGATGTA---------AGTATAATTAAGACTTATTGATTCTTACCTTACTTTTCAATTATCGATTCTAAGAACGTCAAATGATTTAAGGATATCTACATGTTAAATACAATACG---
	Passiflora_ligularis	-----------------------------TTGTCGAAACCTGCAAAGCAGA-ACGACCCGCGAAC-CGTTGTGAAAAT----------------------------------------CA----CGG-CGGGTCGTGGGGAGAGAGCCGTGGGCGCACGT-C-----CCGCTCTCTCCCT-------------------------TCGG-ACCCGCCCCAACGAACAAA-ACCCCGGCGCGAGACGCGCCAAGGAATCAAAAA---------------CGAAAA-TATCGGGAAGGGACGG-CCCGTCGG-GTGCCGGGAACGGATTTCTCGTGGGCGGCC--CTTTCCTGTTCGGAAAC-AAAACGACTCTCGGCAACGGATATCTCGGCTCTCGCATCGATGAAGAACGTAGCGAAATGCGATACTTGGTGTGAATTGCAGAATCCCGTGAACCATCGAGTCTTTGAACGCAAGTTGCGCCCGAACCCTTCGGGCCGAGGGCACGTCTGCCTGGGTGTCATGCATCGTCGCCCC-CCC---ATCCTTCCGA--CTCC-CCCCGAGGGGGA--A-GGGGGTAC-GGGGCGGGCGGAGACTGGTCTCCCGTGCG-CTCCCGCTCGC-GGTTGGCCGAAATACGAGTTGTTGGCGGCCGAGAACGCCACGGCAAGCGGTGGTTGTCAAAGACCTTCGGAGATTGCCGCTGGCGAGGCCGTCCCGAGGCTCCG-GGACCCTG-TTTTCTACCCACAGCGACCCC--------------------------------------------------------------------------------------------------------------------------------------------------------------------------------------------------------------------------------------------------------------------------------------------------------------------------------------------------------------------------------------------------------------------------------------------------------------------------------------------------------------------------------------------------------------------------------------------------------------------------------------------------------------------------------------------TATGGAAACTTACTAAGTGATAACTTTCAAATTCAGAGAAA-CCTGGAATAAAAAATGGGCAATCCTGAGCCAAATCC------TG----TTTTTCGAAA------AC-AAAAAAA---CAACAA----AGGTTCATAAAGACAGAATCAGAATAAATAAAGGATAGGTGCAGAGACTCAACGGAAGCTGTTCTAACAAATGGAGTTGATTGCGTTGCATAAAGGAATCCTTCTATTAAAACTCCAGAAAAGAT----AAAGTGATAAAATAAAAGATAACACTAATATACATAGATCCACGTACTGAAATACTATCTCAAATACAAATAATTAATGACAAGCGACCCAAACCTGTATCTATATTTTTCCTGTATCTTTTTTTTTTTCATTTTTTTAT---AAATAAAGTAAAGTAGTTCTGAATCAATTCTAAGTTGAAGAAAGGATCGAATATTAATTGATCAAATCAATTGATC----AAATAAATAACGTACTCCATAGTCTGATAGATAACTGATTAATCGGACGAGAATAAAGATAGAGTCCCATTCTACATGTCAATATCG---------------------------------------------------------------------------------------------------------------------------------------------------------------------------------------------------------------------------------------------------------------------------------------------------------------------------------------------------------------------------------------------------------------------------TATTTGAACTGGTGACACGAGGATTTTCAGTCCTCTGCTCTACCAGCTGAGCTATCCCGACCATTTCCGAACCATTTCCGATACACCATCTTCGTCATTTTAC---------------TAAACGACTTAGGTCTAT-GTCAATTTAAAAACGAGGATTTCGTACGTTTCTAATGTAT-GTGTATCAT-------------------ATCTATCACAACACT--------TGTGAAAAGC-----AAAAAAGTCAACCCAGATAC----ATTTGTGAAAGAATCAAATGAACGAA-------AAAG-----ATAAAGAA-TTTTTTTCTAAGATATATA------AAGTCCCACGGATCTTTT------------------------------------------------------------------------------------------------------------------------------------------------------------------------------------------------------------------------------------------------------------------------------------------------------------------------------------------------------------------------------------------------------------------------------------------------------------------------------------------------------------------------------------------------------------------------------------------------------------------------------------------------------------------------TCTAATTCTAGAATAATAATACAATACAGTACGGGAAAAAAAGAAAGTAAAAAGAAGATGGCCTTGACATCTTAAGTAATTTATGACTAAGGACATTTTCAGAAAG-------AAAGG--------AGGAGAAAAAAATAAACTAAAGAATAGATAAGAGAAAGTAGAGATAGCACCTTGGTATAAACCAGATTAGTCTTTACTAAGAGAGTAAAGACATAGGTGTTAAGTTATACCTACATATATATATCGTATAAAAAAGATATAATATGGTATAAAAAGGATATACGGAGAGGAAGATAGTAAAACTAGTACGTTAAACCTTATGAGCTTCCCAGTTAAGAAAAGAAAATTAAGAAATAGAAAATGTA--ATATATATATATAATAAAGAA-----------A-AGATGTA---------AGTATAATTAAGACTTATTGATT-----CTTACTTTTCAATTATCGATTCTAAGAACGTCAAATGATTTAAAGATACCTACATGTTAAATACAATACR---
	Passiflora_cincinnata	----------------------------------------------------ACGACCCGCGAAC-CGTTGCGAAAAC----------------------------------------AA----CGG-CGGGGC---GGGGGCGAGTCGCGG--GCCCGT-C-----CCGCCCTCTCCC--------------------------CCGC-ACCCGCCCC-ACGAACAAA-ACCCCGGCGCGAGACGCGCCAAGGAATCGAAAA---------------CGAAAA-GACGGGGAACGGGCGG-CCCGTCGC-GTGCCGGAAACGGATCTCTCGCGGGCGGCC--CTTTCTCCTTTCGAAACAAAAACGACTCTCGGCAACGGATATCTCGGCTCTCGCATCGATGAAGAACGTAGCGAAATGCGATACTTGGTGTGAATTGCAGAATCCCGTGAACCATCGAGTCTTTGAACGCAAGTTGCGCCCGAAGCCCTCGGGCCGAGGGCACGTCTGCCTGGGTGTCATGCATCGTCGCCCC-CCC---ATCCTTCCGA--CTCC-CCCCGAGGGGGA--A-GGGGGTAC-GGGGAGGGCGGAGAATGGTCTCCCGTGCG-CTCCCGCTCGC-GGTTGGCCGAAATACGAGTTGTTGGCGGCCGAGAACGCCACGGCAAGCGGTGGTTGTCAAAGACCTTCGGAGA-TGCCGTCGGCGA-GCCGTCAC-------------------------------------------------------------------------------------------------------------------------ACAACTTCCCTCTAGACCTAGCTGCTGTTGAAGCTCCATCTACAAATGGGTAAGACTTTGGTCTTAGTGTGTACAAGTTCGTAAAAT-AAATAAAGGAGCAATAACAATCTTCTTGATATAACAAGAAATTTGCTATTGCTCC-----------------------------------------------------------------------------------------------------TT-TATTCATA-----TTTTTTTATTTAGT---ACTTTTATTTA--TATTTAGCCTTG----------AGT---TTAAATAAACT------TTTCTTCTTTATATTTCTTTCTATTTTTTTAGAAATAAATAATGGAATTCTAAATACTAG-----------------AAATAGAAATT-C------------TGGTAAT------T----TTTAGT---------GGTAATTTTGACGTAGTTTTAAAATA--------GAGTTTTGGGGCGGATGTAGCCAAGTGGATAAAGGCGGT--------------------------------------------TATGGAAACTTACTAAGTGATAACTTTCAAATTCAGAGAAACCCTGGAATAAAAAATGGGCAATCCTGAGCCAAATCC------TG----TTTTTCGAAA------AC-AAAAAAA---CAACAA----AGGTTCATAAAGACAGAATCAGAATAAATAAAGGATAGGTGCAGAGACTCAACGGAAGCTGTTCTAACAAATGGAGTTGATTGCGTTGCATAAAGGAATCCTTCTATTAAAACTCCAGAAAAGAT---TAAAGTGATAAAATAAAAGATAACACTAATATACATAGATCCACGTACTGAAATACTATCTCAAATACAAATAATTAATGACAAGCGACCCAAACCTGTATCTATATTTTTCCTGTATC--TTTTTTTTTCATTTTTTTAT---AAA------AAAATTGTTCTGAATCAATTCTAAGTTGAAGAAAGGATCGAATATTAATTGATCAAATCAATTGATC----AAATAAATAACGTACTCCATAGTCTGATAGATAACTGATTAATCGGACGAGAATAAAGATAGAGTCCCATTCTACATGTCAATATCG---------------------------------------------------------------------------------------------------------------------------------------------------------------------------------------------------------------------------------------------------------------------------------------------------------------------------------------------------------------------------------------------------------------------------TATTTGAACTGGTGACACGAGGATTTTCAGTCCTCTGCTCTACCAGCTGAGCTATCCCGACCATTTCCGAACCGTTTCCGATACACCATCTTCGTCATTTTAC---------------TAAACGACTTAGGTCTAT-GTCAATTTAAAAACGAGGATTTCGTACGTTTCTAATGTAT-GTGTATCAT-------------------ATCTATCACAACACTTGTGAAAATGTGAAAAGC-----AAAAAAGTCAACCCAGATAC----ATTTGTGAAAGAATCAAATGAACGAA-------AAAG-----ATAAAGAA-TTTTTTTCTAAGATATATA------GAGTCCCACGGATCTTTT-TGGGGATAGAGGGACTTGAACCA--------------------------------------------------------------------------------------------------------------------------------------------------------------------------------------------------------------------------------------------------------------------------------------------------------------------------------------------------------------------------------------------------------------------------------------------------------------------------------------------------------------------------------------------------------------------------------------------------------------------------------------------------------------------------------------------------------------------------------------------------------------------------------------------------------------------------------------------------------------------------------------------------------------------------------------------------------------------------------------------------------------------------------------------------------------------------------------------------------------------------------------------------------------------------------------------
	Passiflora_coccinea	-----------------------------------------------------------------------------------------------------------------------------------------------------------------------------------------------------------------------------------------------------------------------------------------------------------------------------------------------------------------------------------------------------------------------------------------------------------------------------------------------------------------------------------------ATGCATCGTCGCCCCCCC----ATCCTTCCGA--CTCC-CCCCGAGGGGGAAGA-GGGGGTAC-GGGGCGGGCGGAGACTGGTCTCCCGTGCG-CTCCCGCTCGCGGGTTGGCCGAAATACGAGTTGTTGGCGGCCGAGAACGCCACGGCAAGCGGTGGTTGTCAAAGACCTTCGGAGATTGCCGTCGGCGAGGCCGTCACGAGGCTCCG-GGACC----------------------------------------------------------------------------------------------------------ACAACTTCCCTCTAGACCTAGCTGCTGTTGAAGCTCCATCTACAAATGGGTAAGACTTTGGTCTTAGTGTGTACAAGTTCGTGAAAT-AAAGAAAGGAGCAATAACAATCTTCTTGATATAACAAGAAATTGGCTATTGCTCC-----------------------------------------------------------------------------------------------------TTATATTCATA-----TTTTTTTATTTAGT---ACTTTTTTTTAGGTTTTTAGGCTTG----------AGT---TTCAATAAATT------TTTCTTCTTT-TATTTCTTTCTATTTTTTAAGAAATAAATAATGGAATTCTAAATACTAG-----------------AAATAGAAATT-C------------TGGTAAT------T----TTTAGT---------GGTAATTTTGACATACTTTTAAAATA--------GAGTTTTGGGGCGGATGTAGCCAAGTGGATAAAGGCGGT--------------------------------------------TATGGAAACTTACTAAGTGATAACTTTCAAATTCAGAGAAA-CCTGGAATAAAAAATGGGCAATCCTGAGCCAAATCC------TG----TTTTTCGAAA------AC--AAAAAA---CAACAA----AGGTTCATAAAGACAGAATCAGAATAAATAAAGGATAGGTGCAGAGACTCAACGGAAGCTGTTCTAACAAATGGAGTTGATTGCGTTGCATAAAGGAATCCTTCTATTAAAACTCCAGAAAAGAT----AAAGTGATAAAATAAAAGATAACACTAATATACATAGATCCGCGTACTGAAATACTATCTCAAATACAAATAATTAATGACGAGCGACCCAAATCTGTATCTATATTTTTCCTGTATCTTTTTTTTTTTCATTTTTTTAT---AAA------AAAGTTGTTCTGAATCAATTCTAAGTTGAAGAAAGGATCGAATATTAATTGATCAAATCAATTGATC----AAATAAATAACGTACTCCATAGTCTGATAGATAACTGATTAATCGGACGAGAATAAAGATAGAGTCCCATTCTACATGTCAATATCG--------------------------------------------------------------------------------------------------------------------------------------------------------------------------------------------------------------------------------------------------------------------------------------------------------------------------------------------------------------------------------------------------------------------------------GAACTGGTGACACGAGGATTTTCAGTCCTCTGCTCTACCAGCTGAGCTATCCCGACCATTTCCGAACCATTTCCGATACACCATCTTCGTCATTTTAC---------------TAAACGACTTAGGTCTAT-GTCAATTTAAAAACGAGGATTTCGTACGTTTCTAATGTAT-GTGTATCAT-------------------ATCTATCACAACACT--------TGTGAAAAGC-----AAAAAAGTCAACCCAGATAC----ATTTGTGAAAGAATCAAATGAACGAA-------AAAG-----ATAAAGAA-TTTTTTTCTAAGATATATA------GAGTCCCACGGATCTTTTNNNNNNNNNNNNNNNNNNNNNNNNNNNNNNNNNNNNNNNNNNNNNNNNNNNNNNNNNNNNNNNNNNNNNNNNNNNNNCGATATTGACATGTAGAATGGGACTCTATCTTTATTCTCGTCCGATTAATCAGTTATCTATCAGACTATGGAGTACGTTATTTATTTGATCAATTGATTTGATCAATTAATATTCGATCCTTTCTTCAACTTAGAATTGATTCAGAACAACTTTTTTAT-AAAAAAATGAAAAAAAAAAAGATACAGGAAAAATATAGATACAGATTTGGGTCGCTCGTCATTAATTATTTGTATTTGAGATAGTATTTCAGTACGCGGATCTATGTATATTAGTGTTATCTTTTATTTTATCACTTTATCTTTTCTGGAGTTT-------------TAATAGAAGGATTCCTTTATGCAACGCAATCAACTCCATTTGTTAGAACAGCTTCCGTTGAGTCTCTGCACCTATCCTTTATTTATTCTGATTCTGTCTTTATGAACCTTTGTTG-TTTTTTGTTTTCGAAAAACAGGATTTGGCTCAGGATTGCCCATTTTTTATTCCAGGTTTCTCTGAATTTGAAAGTTATCACTTAGTAAGTTTCCATA-------------------------------TCTAATTCTAGAATAAT-----AATACAGTACGGGAAAAAAAGAAAGTAAAAAGAAGATGGCCTTGACATCTTAAGTAATCTATGACTAAGGACATTTTCAGAAAG-------AAAGGAGAATAAAAGGAGAAAAAAATAAACTAAAGAATAGATAAGAGAAAGTAGAGATAGCATCTTGGTATAAACCAGATTAGTCTTTACTAAGATAGTAAAGACATAGGTGTTAAGTTATACCTACATATATATATCGTATAAAAAAGATATAATATGGTATAAAAAGGATATACGGAGAGGAAGATAGTAAAACTAGTACGTTAAACCTTATGAGCTTCCCAGTTAAGAAAAGAAAATTAAGAAATAGAAAATGTA--ATATATATATATAATAAAGAA-----------A-AGATGTA---------AGTATAATTAAGACTTATTGATT-----CTTACTTTTCAATTATCGATTCTAAGAACGTCAAATGATTTAAGGATACCTACATG-----------------
	Passiflora_actinia	-----------------------------TTGTCGAAACCTGCAAAGCAGA-ACGACCCGCGAAC-CGTTGCGAAGAT----------------------------------------CA----CGG-CGGGGC---GGGGGCGAGCCGCGG--GCCTGC-C-----CCGCTCCCTCCC--------------------------CCGG-ACCCGCCAC-ACGAACAAA-ACCCCGGCGCGAGACGCGCCAAGGAATAAAAAA---------------CGAAAAGGATAGGGAACGGGCGG-CCCGTCGA-GTGCCGGAGACGGATCTCTCGCGGGCGGCC--CCTTCTCGTTCGGAAAC-AA------------------------------------------------------------------------------------------------------------------------------------------------------------------------------------------------------------------------------------------------------------------------------------------------------------------------------------------------------------------------------------------------------------------------------------------------------------------------------------------------ACAACTTCCCTCTAGACCTAGCTGCTGTTGAAGCTCCATCTACAAATGGGTAAGACTTTGGTCTTAGTGTGTACAAGTTCATGAAAT-AAATAAAGGAGCAATAACAATCTTCTTGATATAACAAGAAATTGGCTATTGCTCC-----------------------------------------------------------------------------------------------------TT-TATTCATA-----TTTTTTTATTTAGT---ACTTT--------TTTTTAGCCTTG----------AGT---TTAAATAATTT------TTT-TTCTTT-TAGTTCTTTCCATTTTTTCAGAAATAAAAAATGGAATTCGAAATACTAG-----------------AAATGGAAATT-C------------TGGTAAT------T----TTTAGT---------GGTAATTTTGACGTAGTTTTCAAATA--------GAGTTTTGGGGCGGATGTAGCCAAGTGGATAAAGGCGGT--------------------------------------------TATGGAAACTTACTAAGTGATAACTTTCAAATTCAGAGAAACCCTGGAATAAAAAATGGGCAATCCTGAGCCAAATCC------TG----TTTTTCGAAA------AC-AAAAAAA---CAACAA----AGGTTCATAAAGACAGAATCAGAATAAATAAAGGATAGGTGCAGAGACTCAACGGAAGCTGTTCTAACAAATGGAGTTGATTGCGTTGCATAAAGGAATCCTTCTATTAAAACTCCAGAAAAGAT----AAAGTGATAAAATAAAAGATAACACTAATATACATAGATCCACGTACTGAAATACTATCTCAAATACAAATAATTAATGACGAGCGACCCAAACCTGTATCTATATTTTTCCTGTATC-TTTTTTTTTTCATTTTTTTAT---AAA------AAAGTTGTTCTGAATCAATTCTAAGTTGAAGAAAGGATCGAATATTAATTGATCAAATCAATTGATC----AAATAAATAACGTACTCCATAGTCTGATAGATAACTGATTAATCGGACGAGAATAAAGATAGAGTCCCATTCTACATGTCAATATCG---------------------------------------------------------------------------------------------------------------------------------------------------------------------------------------------------------------------------------------------------------------------------------------------------------------------------------------------------------------------------------------------------------------------------TATTTGAACTGGTGACACGAGGATTTTCAGTCCTCTGCTCTACCAGCTGAGCTATCCCGACCATTTCCGAACCATTTCCGATACACCATCTTCGTCATTTTAC---------------TAAACGACTTAGGTCTAT-GTCAATTTAAAAACGAGGATTTCGTACGTTTCTAATGTAT-GTGTATCAT-------------------ATCTATCACAACACT--------TGTGAAAAGC-----AAAAAAGTCAACCCGGATAC----ATTTGTGAAAGAATCA------------------------------------------------------------------------------------------------------------------------------------------------------------------------------------------------------------------------------------------------------------------------------------------------------------------------------------------------------------------------------------------------------------------------------------------------------------------------------------------------------------------------------------------------------------------------------------------------------------------------------------------------------------------------------------------------------------------------------------------------------TCTAATTCTAGAATAAT-----AATACAGTACGGGAAAAAAAGAAAGTAAAAAGAAGATGGCCTTGACATCTTAAGTAATCTATGACTAAGGACATTTTCAGAAAG-------AAAGGAGAATAAAAGGAGAAAAAAATAAACTAAAGAATAGATAAGAGAAAGTAGAGATAGCATCTTGGTATAAACCAGATTAGTCTTTACTAAGATAGTAAAGACATAGGTGTTAAGTTATACCTACATATATATATCGTATAAAAAAGATATAATATGGTATAAAAAGGATATACGGAGAGGAAGATAGTAAAACTAGCACGTTAAAACTTATGAGCTTCCCAGTTAAGAAAAGAAAATTAAGAAATAGAAAATGTA--ATATATATATATAATAAAGAAAAGATGTAAGTA-AGATGTA---------AGTATAATTAAGACTTATTGATT-----CTTACTTTTCAATTATCGATTCTAAGAACGTCAAATGTTTTAAGGATACCTACATGTTAAATAGAATACGCT-
	Passiflora_kermesina	------------------------------------------------------------------------------------------------------------------------------------------------------------------------------------------------------------------------------------------------------------------------------------------------------------------------------------------------------------------------------------------------------------------------------------------------------------------------------------------------------------------------------------------------GTCGCCCCCTCC--CATCCTTCCGA--CTCC-CCCCGAGGGGGA--A-GGGGGTAC-GGGACGGGCGTAGAATGGTCTCCCGTGCG-CTCCCGCTCGC-GGTTGGCCGAAATACGAGTTGTTGGCGGCCGAGAGCGCCACGGCAAGCGGTGGTTGTCAAAGACCTTCGGAGATTGCCGTCGGCGAGGCCGTCGCGAGGCTCCG-GGACCC---------------------------------------------------------------------------------------------------------ACAACTTCCCTCTAGACCTAGCTGCTGTTGAAGCTCCATCTACAAATGGGTAAGACTTTGGTCTTAGTGTGTACAAGTTCATGAAAT-AAAGAAAGGAGCCATAACAATCTTCTTGATATAACAAGAAATTGGCTATTGCTCC-----------------------------------------------------------------------------------------------------TT-TCTTCATA-----TTTTTTTATTTAGT---ACTTT--------TTTTTAGTCTTG----------AGT---TTAAATAAATT------TTTCTTCTTT-GATTTCTTTCTATTTTTGATTTCTTAAAAAATAGAATTCGAAATAAAAG-----------------AAATGGAAATTGC------------TGGTAAT------T----TTTAGT---------GGTAATTTTTACGTAGTTTTAAAATA--------GAGTTTTGGGGCGGATGTAGCCAAGTGGATAAAGGCGGT--------------------------------------------TATGGAAACTTACTAAGTGATAACTTTCAAATTCAGAGAAACCCTGGAATAAAAAATGGGCAATCCTGAGCCAAATCC------TG----TTTTTCGAAA------AC-AAAAAAA---CAACAA----AGGTTCATAAAGACAGAATCAGAAT-AAAAAAGGATAGGTGCAGAGACTCAACGGAAGCTGTTCTAACAAATGGAGTTGATTGCGTTGCATAAAGGAATCCTTCTAGTAAAACTCCAGAAAAGAT----AAAGTGATAAAATAAAAGATAACACTAATATACATAGATCCACGTACTGAAATACTATCTCAAATACAAATAATTAATGACGAGTGATCCAAACCTGTATCTATATTTTTCCTGTATC-TTTTTTTTTTCATTTTTTTAT---AAA------AAAGTTGTTCTGAATCAATTCTAAGTTGAAGAAAGGATCGAATATTAATTGATCAAATCAATTGATC----AAATAAATAACGTACTCCATAGTCTGATAGATAACTGATTAATCGGACGAGAATAAAGATAGAGTCCCATTCTACATGTCAATATCG-------------------------------------------------------------------------------------------------------------------------------------------------------------------------------------------------------------------------------------------------------------------------------------------------------------------------------------------------------------------------------------------------------------------------------------------------------------------------------------GACCATTTCCGAACCATTTCCGATACACCATCTTCGTCATTTTAC---------------TAAACGACTTAGGCCTAT-GTCAATTTAAAAACGAGGATTTCGTACGTTTCTAATGTAT-GTGTATCAT-------------------ATCTATCACAACACT--------TGTTAAAAGC-----AAAAAAATCAACCCAGATAC----ATTTGTGAAAGAATCAAATGCACGAA-------AAAG-----ATAAAGAA-TTTTTTTCTAAGATATATA------GAGTCCCACGGATCTTTT-T------------------------------------------------------------------------------------------------------------------------------------------------------------------------------------------------------------------------------------------------------------------------------------------------------------------------------------------------------------------------------------------------------------------------------------------------------------------------------------------------------------------------------------------------------------------------------------------------------------------------------------------------------------------------------------------------------------------------------------------------------------------------------------------------------------------------------------------------------------------------------------------------------------------------------------------------------------------------------------------------------------------------------------------------------------------------------------------------------------------------------------------------------------------------------------------------------------------
	Passiflora_miersii	-----------------------------TTGTCGAAACCTGCAAAGCAGA-ACGACCCGCGAAC-CGTTGCGAAGAT----------------------------------------CA----CGG-CGGGGC---GGGGGCGAGCCGCGG--GCCTGTC------CCGCTCCCTCCC--------------------------CCGG-ACCCGCCAC-ACGAACAAA-ACCCCGGCGCGAGACGCGCCAAGGAATCAAAAA---------------CGAAAA-GATGGGGAACGGGCGG-CCCGTCGA-GCGCCGGAGACGGATCTCTCGCGGGCGGCC--CCTTCTCGTTCGGAAAC-AAAACGACTCTCGGCAACGGATATCTCGGCTCTCGCATCGATGAAGAACGTAGCGAAATGCGATACTTGGTGTGAATTGCAGAATCCCGTGAACCATCGAGTCTTTGAACGCAAGTTGCGCCCGAAGCCTTCGGGTCGAGGGCACGTCTGCCTGGGTGTCATGCATCGTCGCCCCCTCC--CATCCTTCCGA--CTCC-CCCCGAGGGGGAAGG-GGGGGTAC-GGGACGGGCGGAGAATGGTCTCCCGTGCG-CTCCCGCTCGC-GGTTGGCCGAAATACGAGTTGTTGGCGGCCGAGAGCGCCACGGCAAGCGGTGGTTGTCAAAGACCTTCGGAGATTGCCGTCGGCGAGGYCGTCGCGAGGCTCCG-GGACCTG--TTTTCTAACCACAG---------------------------------------------------------------------------------------------------------------------------------------------------------------------------------------------------------------------------------------------------------------------------------------------------------------------------------------------------------------------------------------------------------------------------------------------------------------------------------------------------------------------------------------------------------------------------------------------------------------------------------------------------------------------------------------------------TATGGAAACTTACTAAGTGATAACTTTCAAATTCAGAGAAACCCTGGAATAAAAAATGGGCAATCCTGAGCCAAATCC------TG----TTTTTCGAAA------AC-AAAAAAA---CAACAA----AGGTTCATAAAGACAGAATCAGAAT-AAAAAAGGATAGGTGCAGAGACTCAACGGAAGCTGTTCTAACAAATGGAGTTGATTGCGTTGCATAAAGGAATCCTTCTAGTAAAACTCCAGAAAAGAT----AAAGTGATAAAATAAAAGATAACACTAATATACATAGATCCACGTACTGAAATACTATCTCAAATACAAATAATTAATGACGAGTGATCCCAACCTGTATCTATATTTTTCCTGTATC-TTTTTTTTTTCATTTTTTTAT---AAA------AAAGTTGTTCTGAATCAATTCTAAGTTGAAGAAAGGATCGAATATTAATTGATCAAATCAATTGATC----AAATAAATAACGTACTCCATAGTCTGATAGATAACTGATTAATCGGACGAGAATAAAGATAGAGTCCCATTCTACATGTCAATATCG---------------------------------------------------------------------------------------------------------------------------------------------------------------------------------------------------------------------------------------------------------------------------------------------------------------------------------------------------------------------------------------------------------------------------TATTTGAAC-GGTGACACGAGGATTTTCAGTCCTCTGCTCTACCAGCTGAGCTATCCCGACCATTTCCGAACCATTTCCGATACACCATCTTCGTCATTTTAC---------------TAAACGACTTAGGTCTAT-GTCAATTTAAAAACGAGGATTTCGTACGTTTCTAATGTAT-GTGTATCAT-------------------ATCTATCACAACACT--------TGTTAAAAGC-----AAAAAAATCAACCCAGATAC----GTTTGTGAAAGAATCAAATGCACGAA-------AAAG-----ATAAAGAA-TTTTTTTCTAAGATATATA------GAGTCCCACGGATCTTTT-TGGGGATAGAGGGACTTTGAACCA-----------------------------------------------------------------------------------------------------------------------------------------------------------------------------------------------------------------------------------------------------------------------------------------------------------------------------------------------------------------------------------------------------------------------------------------------------------------------------------------------------------------------------------------------------------------------------------------------------------------------------------------------TCTAATTCTAGAATAAT-----AATACAGTACGGGAAAAAAAGAAAGTAAAAAGAAGATGGCCTTGACATCTTAAGTAATCTATGACTAAGGACATTTTCAGAAAG-------AAAGGAGAATAAAAGGAGAAAAAAATAAACTAAAGAATAGATAAGAGAAAGTAGAGATAGCATCTTGGGATAAACCAGATTAGTCTTTACGAAGATAGTAAAGACATAGGTGTTAAGTTATACCTACATATATATATCGTATAAAAAAGAGATAATATGGTATAAAAAGGATATACGGAGAGGAAGATAGTAAAACTAGTACGTTAAACCTTATGAGCTTCCCAGTTAAGAAAAGAAAATTAAGAAATAGAAAATGTA--ATATATATATATAATAAATAAAAGATGTAAGTATAATTGTA---------AGTATAATTAAGACTTATTGATT-----CTTACTTTTCAATTATCGATTCTAAGAACGTCAAATGATTTAAGGATACCTACATGTTAAATACAATACGCT-
	Passiflora_edmundoi	-----------------------------TTGTCGAAACCTGCAAAGCAGA-ACGACCCGCGAAC-CGTTGCGAAGAT----------------------------------------CA----CGG-CGGGGC---GGGGGCGAGCCGCGG--GCCTGTC------CCGCTCCCTCTC--------------------------CCGG-ACCCGCCAC-ACGAACAAA-ACCCCGGCGCGAGACGCGCCAAGGAATCAAAAA---------------CGAAAA-GATGGGGAACGGGCGG-CCCGTCGA-GCGCCGGAGACGGATCTCTCGCGGGCGGCC--CCTTCTCGTTCGGAAAC-AAAACGACTCTCGGCAACGGATATCTCGGCTCTCGCATCGATGAAGAACGTAGCGAAATGCGATACTTGGTGTGAATTGCAGAATCCCGTGAACCATCGAGTCTTTGAACGCAAGTTGCGCCCGAAGCCTTCGGGTCGAGGGCACGTCTGCCTGGGTGTCATGCATCGTCGCCCCCTCC--CATCCTTCCGA--CTCC-CCCCGAGGGGGA--A-GGGGGTAC-GGGACGGGCGTAGAATGGTCTCCCGTGCG-CTCCCGCTCGC-GGTTGGCCGAAATACGAGTTGTTGGCGGCCGAGAGCGTCACGGCAAGCGGTGGTTGTCAAAGACCTTCGGAGATTGCCGTCGGCGAGGCCGTCGCGAGGCTCCG-GGACCTG--TTTTCTAACCACAG----------------------------------------------------------------------------------------ACAACTTCCCTCTAGACCTAGCTGCTGTGGAAGCTCCATTTACAAATGGGTAAGACTTTGGTCTTAGTGTGTACAAGTTCATGAAAT-AAAGAAAGGAGCAATAACAATCTTCTTGATATAACAAGAAATTGGCTATTGCTCC-----------------------------------------------------------------------------------------------------TT-TCTTTATAT----TTTTTTTATTTAGT---ACTTTTT------TTTTTAGTCTTG----------AGT---TTAAATAAATT------TTTCTTCCTT-TATTTCTTTCTATTTTTTAAGAAATAAAAG------------------------------------AAATGTAAATTCCGGTAATTTTTAGTGGTAAT------T----TTTAGT---------GGTAATTTTTACGTAGTTTTAAAATA--------GAGTTTTGGGGCGGATGTAGCCAAGTGGATAAAGGCGGT--------------------------------------------TATGGAAACTTACTAAGTGATAACTTTCAAATTCAGAGAAACCCTGGAATAAAAAATGGGCAATCCTGAGCCAAATCC------TG----TTTTTCGAAA------AC-AAAAAAA---CAACAA----AGGTTCATAAAGACAGAATCAGAAT-AAAAAAGGATAGGTGCAGAGACTCAACGGAAGCTGTTCTAACAAATGGAGTTGATTGCGTTGCATAAAGGAATCCTTCTAGTAAAACTCCAGAAAAGAT----AAAGTGATAAAATAAAAGATAACACTAATATACATGGATCCACGTACTGAAATACTATCTCAAATACAAATAATTAATGACGAGTGATCCAAACCTGTATCTATATTTTTCCTGTATCTTTTTTTTTTTCATTTTTTTAT---AAA------AAAGTTGTTCTGAATCAATTCTAAGTTGAAGAAAGGATCGAATATTAATTGATTAAATCAATTGATC----AAATAAATAACGTACTCCATAGTCTGATAGATAACTGATTAATCGGACGAGAATAAAGATAGAGTCCCATTCTACATGTCAATATCG---------------------------------------------------------------------------------------------------------------------------------------------------------------------------------------------------------------------------------------------------------------------------------------------------------------------------------------------------------------------------------------------------------------------------TATTTGAACTGGAGACACGAGGATTTTCAGTCCTCTGCTCTACCAGCTGAGCTATCCCGACCATTTCCGAACCATTTCCGATACACCATCTTCGTCATTTTAC---------------TAAACGACTTAGGTCTAT-GTCAATTTAAAAACGAGGATTTCGTACGTTTCTAATGTAT-GTGTATCAT-------------------ATCTATCACAACACT--------TGTTAAAAGC-----AAAAAAATCAACCCAGATAC----ATTTGTGAAAGAATCAAATGCACGAA-------AAAG-----ATAAAGAA-TTATTTTCTAAGATATATA------GAGTCCCACGGATCTTTT-TGGGGATAGAGGGACTTGGAACCA-------------------------------------------------------------------------------------------------------------------------------------------------------------------------------------------------------------------------------------------------------------------------------------------------------------------------------------------------------------------------------------------------------------------------------------------------------------------------------------------------------------------------------------------------------------------------------------------------------------------------------------------------------------------------------------------------------------------------------------------------------------------------------------------------------------------------------------------------------------------------------------------------------------------------------------------------------------------------------------------------------------------------------------------------------------------------------------------------------------------------------------------------------------------------------------------
	Passiflora_coriacea	-----------------------------TTGTCGAAACCTGCAAAGCAGACACGACCCGCGAATATGTTGTGAAAAT-AAAGGGGTTGCATCGGGCCTTGC---CATGATGCTTCCCCATTGGGGG-CGGTGC---ATAAGCTAGCGATGG--GGCTTGTT-----CCATCCTTTGTTT------------------------TGCATTGTCCTCCAAAC-TAACAAA-ACCCGGGCGCAAAATGCGCCAAGGAACCGAAAA---------------CAAAAAGAGAAGGGAATGAGC---GCCATTGC-GTTCCGGGGACGGAAATCGTGAGGTTGGCTACTTTCCTTATCTAAAAAT-CAAACGACTCTCGGCAACGGATATCTTGGCTCTCGCATCGATGAAGAACGTAGCGAAATGCGATACTTGGTGTGAATTGCAGAATCCCGTGAACCATCGAGTTTTGGAACGCAAGTTGCGCCCGAAGCCTTTGGGTCGAGGGCACGTCTGCCTGGGTGTCATGTATTGTTGCCCCATCC--AA-----------CTCC-TTGCGTGGGACA--CTTGGAATAG------GGGCGGAAAATGGTCTCCCGTGCG-CTCCCGCTAGC-GGTTGGCCAAAATTCTAGTTGTTGG----TGATAGTGCCACGGCAAGCGGTGGTTGATAAA-ACCTTCGGAAAATGTCGTGACCAA-GCCAACAAAAGACTATT-TGACCCTG-TCCACTCCCAACAG---------------------------------------------------------------------------------------------------------------------------------------GGGTAAGACTTTGGTCTTAGTGTATACAAGTTCTTGAAAT----TAAAGGAGCCATAACCCATTTCTTGTTCTAGAAAGGGTATTGTTATTGCTCC-----------------------------------------------------------------------------------------------------TT-TATTTTTATTCTATTTTTTTCTTTAGT---ACTT---------TTTTTAGCCTTT----------AGT---TTAAATAACTA------TTTCTTCTTT-TCTTTACATTTTTCTTTTTGGAAAAAAATGAAAATTCTGCTAATATCAGCCACATTTAGGTAGTTTAAATGGAAATT-C------------TGCTAATATCAGCTAATATTTAGGCTAATATCAGCTAATATTTAGGTAGTTTAAAAATA--------GAGTATTGGGGCG---------------------------------------ACGCTACGGACTTAATTGGATTGAGCCTTGGTATGGAAACTTACTAAGTGATAACTTTCAAATTCAGAGAAACCCTGGAATAAAAAATGGGCAATCCTGAGCCAAATCC------T-----TTTTTTGTTATTGTTTTCAAAAAAAA---GAACAA----AGGTTCATAAAGAC-GAAT-------AAAAAAGGATAGGTGCAGAGACTCAACGGAAGTTGTTCTAACAAATGGAGTTGATTGCGTTCTATAAAAAAATCCTTCTATTAAAACTCCAGAAAAGAT----AAAGTGCTAAAATAAAAGATAACACTAATATACATAGATCTACGTACTGAAATACTATTTCAAATAGAAATAATTAATGACGAGCGACCCCAATCTATATCTATATTTTTCTGGTATC-TTTTTTTTTTAATTTTTTTTTCTGAAA------AAAATTGTTCTGAATCCTTTCTAAGTTCCAGAAAGGATCGAATATTAATTGATCAAATCAATTGATC--------AAATAATGTACTCCATAGTCTGATAGATAATGGATTAATCGGACGAGAATAAAGATAGAGTCCCATTCTACATGTCAATATCGAC---------------------------------------------------------------------------------------------------------------------------------------------------------------------------------------------------------------------------------------------------------------------------------------------------------------------------------------------------------------------------------------------------------------------------------------------------------------------------------CCGACCATTTCCGAACCATTTCGGATACGCCATCTTCATTATTTTACTACTGATTATTTTAGTAAAGGACTTAGGTCTAT-GTCAATTTAAAAACGACGATTTCGTACGTTTCTAATGTAC-ATGTATCAT-------------------ATCTATTACAACACT--------TGTGAAAAT------AAAAA----AAACCGGATAC----ATTTGTGAAAGAATCAAATGAACGAA-------AAAGCG------------TTTTTTTCTAAGATAGATAATTAGGGAGTCTAACAGATCTTTT-TGGGGA-------------------------------------------------------------------------------------------------------------------------------------------------------------------------------------------------------------------------------------------------------------------------------------------------------------------------------------------------------------------------------------------------------------------------------------------------------------------------------------------------------------------------------------------------------------------------------------------------------------------------------------------------------------------------------------------------------------------------------------------------------------------------------------------------------------------------------------------------------------------------------------------------------------------------------------------------------------------------------------------------------------------------------------------------------------------------------------------------------------------------------------------------------------------------------------------------------------
	Passiflora_morifolia	-----------------------------TTGTCGAAACCTGCAAAGCAGATACGACCCGCGAACATGTTGTTTAACA-AAGGGTGTTGTACCTGGCCCTGC---CATGGTGCTCCCCTATGGGGGG-AGGTGC---GGACTGGAGGGGTGG--GATT-TTT-----CCATCCTCTCTTG----------------------CACGCACCGTCCTCCCAA-AAAACAAA-ACCCCGGCGTGAAATGCGCCAAGGAATCGGAAA---------------TTATTAGAGAAGGGAGTGAGC---GCCCTTGTGGTTCTGGGAACAGATTTCACGGGGGTGGTTGGCTCGCCTATTCGAAAAC-TAAACGACTCTCGGCAACGGATATCTTGGCTCTCGCATCGATGAAGAACGTAGCGAAATGCGATACTTGGTGTGAATTGCAGAATCCCGTGAACCATCGAGTTTTTGAACGCAAGTTGCGCCCGAAGCCTTCGGGCCGAGGGCACGTCTGCCTGGGTGTCATGTATCGTTGCCCCATCC--AA-----------CTCC-CTCTGTGGG-AG--ACAGGAGTAG------GGGCGGAAAATGGTCTCCCGTGCG-CTCTCGCTCCC-GGTTGGCCGAAATATGAGTCGTTGG----TGACAGTGCCACGGCAAGCGGTGGTTGACAAG-ACCTTCGGAAAATGCCAAGGCCAA-GCCAACAAAAGGCTTCG-AGA-CCTG-TTCAATCCCAACAG----------------------------------------------------------------------------------------ATAACTTCCCTTTAGACCTAGCTGCTGTTGAAGCTCCATCTACAAATGGGTAAGATTTTGGTCTTAGTGTATACAAGTTCTTGAAAA-----AAAGGAGCAATAACAATACCCTTGATATAACAAGAAATTGGGTATTGCTCC-----------------------------------------------------------------------------------------------------TT--------------TTTTTTTATTTTATTCAATTTT--------TTTTTAGTCTTT----------AGT---TTAAATAACTA------TTTCTTCTTT-----TCTTTCCATTTTTGAAA---------------------------------------------AGATGGAAATT-C------------TGCTAAT------A----TTTAG----------------------GTAGTTTTAAAATA--------GAGTATTGGGGCGGATGTAGCCAAGTGGATAAAGGCAGT--------------------------------------------TATGGAAACTTACTAAGTGATAACTTTCAAATTCAGAGAAACCCTGGAATCAAAAATGGGCAATCCTGAGCCAAATCC------TTTTTTTTTTTCGAAA------AC-AAAAAAAAAATAACAA----AGGTTCATAAAGACAGAAT-------AAAAAAGGATAGGTGCAGAGACTCAACGGAAGTTGTTCTAACAAATGGAGTTGATTGCGTTGTATAAAAGAATCCTTCTATTAAAACTCCAGAAAAGAT----AAAGTGATAAAATAAAAGATAACACTAATATACATAGATCTACGTACTGAAATACTATCATTAATACAAATAATTAATGACGAGCGACCCCAATCTGTATCTATATTTTTCTTGTATC-TTTTTTTTTTCATTTTTTCAG---AAA------AAAATTGTTCTGAATCAATTCTAAGTTGCAGAAAGGATCGAATATTAATTGATCAAATCAATTGATC--------AAATAACCTACTCCATAGTCTGATAGATAATTGATTAATCGGACGAGAATAAAGATAGAGTCCCATTCTACATGTCAATATCG-------------------------------------------------------------------------------------------------------------------------------------------------------------------------------------------------------------------------------------------------------------------------------------------------------------------------------------------------------------------------------------------------------------------------------------------------------------------------------------GACCATTTCCGAACCATTTCGGATACGCCATCTTCATCATTTTAC---------------TAAAGGACTTAGGTCTAT-GTCAATTTAGAAACGATGATTTCGTACGTTTCTAATGTAT-GTGTATCATATCTATCACAAGTGTTGTGATCTATCACAACACT--------TGTGAAAAG------AAAAA----AAACCGGATAC----ATTTGTGAAAGAATCAAATGAACGCA-------AAAA----------GCA-TTTTTTTCTAAGATAGAAAATTAGGGAGTCTAACGGATCTTTT-T------------------------------------------------------------------------------------------------------------------------------------------------------------------------------------------------------------------------------------------------------------------------------------------------------------------------------------------------------------------------------------------------------------------------------------------------------------------------------------------------------------------------------------------------------------------------------------------------------------------------------------------------------------------------------------------------------------------------------------------------------------------------------------------------------------------------------------------------------------------------------------------------------------------------------------------------------------------------------------------------------------------------------------------------------------------------------------------------------------------------------------------------------------------------------------------------------------------
	Passiflora_capsularis	-----------------------------TTGTCGAAACCTGCAAAGCAGAAATTACCTGTGAACAAGTTGTAAGATT-TTAGGGGATGTGTTTGGCCCTGT---CATATCGCTTCCCCATGGGTGA-TAGTGC---GGATGGGAGTGGTGG--ATCTAAT------CCATCCTCTTTTG------------------------CGCGTTGTCCTCCTAACAAAACCAA-ACCCCGGCGTAGCATACGCCAAGGAATCAAAGA---------------TTAGAA--GAAGGTAACAAGT---GCCTTAGC-GGCCCGGATACGGAATTCGCAAAGGTTGCTTGTTTCCTTGTTTGAAAAC-TAAATGACTCTCGGCAACGGATATCTTGGCTCTCGCATCGATGAAGAACGTAGCGAAATGCGATACTTGGTGTGAATTGCAGAATCCCGTGAACCATCGAGTTTTTGAACGCAAGTTGCGCCCGAAGCCTTCGGGCCGAGGGCACGTCTGCCTGGGTGTCATGTATTGTTGCCCCATCCACAA-----------CTCC-CATTGTGGGAGT--ATCCGATAAG------GGGCGGAAAATGGTCTCCCGTGTG-CTCCCGCTTTGCGGTTGGCCAAAATTTGAGTCGTTGG----TGATAGTGCCACGATAATCGGTGGTTG--AAAAATCTTCGGATATTATTGT-GGCAAAACCAACAAAAGGCTTTTCAGACCCAA-TGCACTCTCAACAG------------------------------------------------------------------------------------------------------------------TTTGAAGCTCGATCTACAAATGGGTAAGACTTTGGACTTAGTGTATACAAGTCCTTGAAAT-----AAAGGAGCAATAACCAATTTCTTGTTATATCAAGGGTATTGTTATTGCTCCTTTATTTTGATTCAATTTTTATTTTGATTCAATTTTTATTTTGATTCAATTTTTATTTTGATTCAATTTTTATTTTGATTCAATTTTTATTTTGATTCAATTTTTATTTTGATTCAATTTTTTTATTTAGT---ACTT---------TTTTTAGCCTTTAATT------AATTAATTAAATTAATTAGGCTATTTCTTCTTT-----TCTTTCCATTTTTTCAA---------------------------------------------AAATGGAAATT-C------------TGCTAAT------A----TTTCG----------------------GTAGTTTTAAACTA--------GAGTATTGGGGCGGATGTAGCCAAGTGGATAAAGGCAGTGG------------------------------------------TATGGAAACTTACCAAGTGATAACTTTCAAATTCAGAGAAACCCTGGAATCAAAAATGGGCAATCCTGAGCCAAATCCTTTTTTTG----TTTTTCGAAA------AC-AAAAAAAAAATAACAA----AGGTTCATAAAGACAGAAT-------AAAAAAGGATAGGTGCAGAGACTCAACGGAAGTTGTTCT---AAATGGAGTTGATTGCCTTGTATAAAAGAATCCTTCTATTAAAACTCCAGAAAAGAT----AAAGTGATAAAATAAAAGATAACACTAATATACATAGATCGGCGTACTGAAATACTATCTCAAATACAAATAATTAATGACGAGCGACCCCAATCTGTATCTATATTTTTCTTGTATCTTTTTTTTTTAATTTTTTTCAT---AAA------AAAATTGTTCTGAATCAATTCTAAGTTGCAGAAAGGATCGAATATTA-TTGATCAAATCAATTGATC--------AAATAACGTACTCCATAGTCTGATAGATAATTGATTAATCGGACGAGAATAAAGATAGAGTCCCATTCTACATGTCAATATCG---------------------------------------------------------------------------------------------------------------------------------------------------------------------------------------------------------------------------------------------------------------------------------------------------------------------------------------------------------------------------------------------------------------------------TATTTGAACTGGTGACACGAGGATTTTCAGTCCTCTGCTCTACCAGCTGAGCTATCCCGACCATTTCCGAACCATTTCGGATACGCCATCTTCATCATTTTAC---------------TAAAGGACTTAGGTCTAT-GTCAATTTAAAAAGGACGATTTCGTACGTTTCTAATGTAC-GTGTATCAT-------------------ATCTATCACAACACT--------TGTGAAAAGC-----AAAAA----AAACCGGATAC----ATTTGTAAAAGAATCAAATGAACGAA-------AAAGC-------------ATTTTTTTTAAGATAGATAATTAGGGAGTCTAACGGATCTTTT--------------------------------------------------------------------------------------------------------------------------------------------------------------------------------------------------------------------------------------------------------------------------------------------------------------------------------------------------------------------------------------------------------------------------------------------------------------------------------------------------------------------------------------------------------------------------------------------------------------------------------------------------------------------------------------------------------------------------------------------------------------------------------------------------------------------------------------------------------------------------------------------------------------------------------------------------------------------------------------------------------------------------------------------------------------------------------------------------------------------------------------------------------------------------------------------------------------------
	Passiflora_rubra	-----------------------------TTGTCGA-ACCTGCAAAGCAGAAATTACCTGTGAACAAGTTGTAAGATC-TTAGGGGATGTGTTTGGCCCTGT---CATATCGCTTCCCCATGGGTGA-TAGTGC---GGATGGGAGTGGTGG--ATCTGAT------CCATCCTCTTTTG------------------------TGCATTGTCCTCCTAACAAAACCAA-ACCCCGGCGTAGCATACGCCAAGGAATGAAAGA---------------TTAGAA--GAAGGTAACAAGT---GCCCTAGC-GACCCGGATACGGAATTCGTAAAGGTTGCTTGTTTCCTTGTTTGAGAAC-TAAATGACTCTCGGCAACGGATATCTTGGCTCTCGCATCGATGAAGAACGTAGCGAAATGCGATACTTGGTGTGAATTGCAGAATCCCGTGAACCATCGAGTTTTTGAACGCAAGTTGCGCCCGAAGCCTTCGGGCCGAGGGCACGTCTGCCTGGGTGTCATGTATTGTTGCCCCATCCATAA-----------CTCC-CATTGTGGGAGT--ATCCGATAAG------GGGCGGAAAATGGTCTCCCGTGTG-CTCCCGCTTGC-GGTTGGCCAAAATTTGAGTCGTTGG----TGATAGTGCCACGGTAATCGGTGGTTG--AAAAATCTTCGGAAATTGTTGT-GGCAAAACCAACAAAAGGCTTTTCAGACCCAA-TGAAGTCTCAACAGCGACCCC---------------------------------------------------------------------------------ACAACTTCCCTTTAGACCTAGCTGCTTTTGAAGCTCGATCTACAAATGGGTAAGACTTTGGACTTAGGGTATACAAGTCCTTGAAAT-----AAAGGAGCCATAACCAATTTCTTGTTATATCAAGGGTATTGGTATTGCTCC--------------------------------------------------------------------TTTATTTTGATTCAATTTTTATTTTGATTCAATTTTTATTTTGATTCAATTTTTTTATTTAGG---ACTT---------TTTTTAGCCTTT----------AATTAATTAAATTAATTAGGCTATTTCTTCTTT-----TCTTTCCATTTTTTCAA---------------------------------------------AAAAAAAAATT-C------------TGCTAAT------A----TTTCG----------------------GTAGTTTTAAACTA--------GAGTATTGGGGCGGATGTAGCCAAGTGGATAAAGGCAGT-----------------------------------------------------------------AACTTCCA-ATTCAGAGAAACCCTGG-ATCAAAAATGGGCAATCCTGAGCCAAATCCTTTTTTTG----TTTTTCGAAA------ACAAAGAAAAAATTACCAA----AGGTTCATAAAGACAGAAT-------AAAAAAGGATAGGTGCAGAGACTCAACGGAAGTTGTTCT---AAATGGAGTTGATTGCCTTGTATAAAAGAATCCTTCTATTAAAACTCCAGAAAAGAT----AAAGTGATAAAATAAAAGATAACACTAATATACATAGATCGGCGTACTGAAATACTATCTCAAATACAAATAATTAATGACGAGCGACCCCAATCTGTATCTATATTTTTCTTGTATC-TTTTTTTTTAATTTTTTTCAT---AAA------AAAATTGTTCTGAATCAATTCTAAGTTGCAGAAAGGATCGAATATTATTTGATCAAATCAATTGATC--------AAATAACGTACTCCATAGTCTGATAGATAATTGATTAATCGGACGAGAATAAAGATAGAGTCCCATTCTACATGTCAATATCGACAACAAGGAAATTTAGAGTAAGAGGAAAATCCGTCGACTTTTGAAATCGTGAGGGTTCAAGTCCCTCTATCCCCAAAAAGATCCGTTAGACTCCCTAATTATCTATCTTAAAAAAAATGCTTTTTCGTTCATTTGATTCTTTTACAAATGTATCCGGTTTTTTTTGCTTTTCACAAGTGTTGTGATAGATATGATACACGTACATTAGAAACGTACGAAATCGTCCTTTTTAAATTGACATAGACCTAAGTCCTTTAGTAAAATGATGAAGATGGCGTATCCGAAATGGTTCGG-------------------------------------------------------------------------------------------------------------------------------------------------------------------------------GCCATTTCCGAACCATTTCGGATACGCC-TCTTCATCATTTTAC---------------TAAAGGACTTAGGTCTAT-GTCAATTTAAAAAGGACGATTTCGTACGTTTCTAATGTAC-GTGTATCAT-------------------ATCTATCACAACACT--------TGTGAAAAGC-----AAAAA----AAAACGGATAC----ATTTGTAAAAGAATCAAATGAACGAA-------AAAG-----------------------------------------------------CATT--------------------------------------------------------------------------------------------------------------------------------------------------------------------------------------------------------------------------------------------------------------------------------------------------------------------------------------------------------------------------------------------------------------------------------------------------------------------------------------------------------------------------------------------------------------------------------------------------------------------------------------------------------------------------------------------------------------------------------------------------------------------------------------------------------------------------------------------------------------------------------------------------------------------------------------------------------------------------------------------------------------------------------------------------------------------------------------------------------------------------------------------------------------------------------------------------------------------
	Passiflora_biflora	----------------------AGGATCATTGTCGAAACCTGCAAAGCAGATATGACCCGTGAACATGTCGTAAAAATAAAAGGGGTTGTGTTGGGCCTTGTAGCCATGACGCTCCCCCATGGGGGGACAGTGT---GGATGGGGGTGGTGG--ACTT-GTT-----CCATCCTCTTTTC------------------------CGTACTGTCCTCCCAACAGAACAAA-CCCCCGGCGTAAAATGCGCCAAGGAATCCTAAA---------------TGAAAAGAGAAGGGAACCAGC---ACCCTAGC-GTGCCGGGAACGGAATTCGCAAGGGCGGCTGGTTTCCTTGTTTGAAAAC-TAAATGACTCTCGGCAACGGATATCTTGGCTCTCGCATCGATGAAGAACGTAGCGAAATGCGATACTTGGTGTGAATTGCAGAATCCCGTGAACCATCGAGTTTTTGAACGCAAGTTGCGCCCAAAGCCTTCGGGCCGAGGGCACGTCTGCCTGGGTGTCATGTACCGTTGCCCCATCC--AA-----------CTCC-CTTTGTGGGGAG--ATCGGACTAG------GGGCGGAAAATGGTCTCCCGTGCG-CCCCCGCTCGC-GGTTGGCCAAAATTTGAGTCGTTGG----TGACAGTGCCACGGCAATCGGTGGTTGATAAA-ACCTTCGCAAAATGCCGTGGACGA-GCCAACAGAAGGCTCTG-AGACCCTG-TTCACTCNCAACAGCGACCCCAGGTCAGGCGGGATNACCCGCTNAGNNTAANNA------------------GTATGGAAGTTATGCATGAACGTAATGCTCATAACTTCCCCCTAGACCTAGCTGCTGTTGAAGCTCCATCTACAAATGGGTAAGATTTTGGTCTTAGTGTATACAAGTTCTTGAAAT-----AAAGGAGCAATAACCAATTTCTTGTTATATCAAGGGTATTGTTATTGCTCC-----------------------------------------------------------------------------------------------------TT-TATTTTTATTCAATTTTTTTATTTAGT---ACTT---------TTTTTAGCCTTTAGTTTAAAAAAGT---TTAAAAAACGA------TTTCTTCTTT-----TCTTTCCATTTTTTCAA---------------------------------------------AAATGGAAATT-G------------TGCTAAT------A----TTTAG----------------------GTAGTTTTAAAATA--------GACTATTGGGGCGGATGTAGCCAA------------------------------------GNCTTAATTGGATTGAGCCTTGGTATGGAAACTTACTAAGTGATAACTTTCAAATTCAGAGAAACCCTGGAATCAAAAATGGGCAATCCTGAGCCAAATCC------TTT---TTTTTCGAAA------ACAAAAAAAAAAATAACAA----AGGTTCATAAAGACAGAAT-------AAAAAAGGATAGGTGCAGAGACTCAACGGAAGTTGTTCTAACAAATGGAGTTGATTGCGTTGTCTAAAAGAATCCTTCTTTTAAAACTTCAGAAAAGAT----AAAGTGATAAAATAAAAGATAAGACGAATATACATAGATCTACGTACTGAAATACTATCTCAAATACAAATAATTAATAACGGGCGACCCCAATCTGTATCTATATTTTTCTTGTATC-TTTTTTTTTTCATTTTTTCAT---AAA------AAAATTGTTCTGAATCAATTCTAAGTTGCAGAAAGGATCGAATATTAATTGATCAAATCAATTGATC--------AAATAACGTACTTCATAGTCTGAGAGATAATTGATTAATCGGACGAGAATAAAGATAGAGTCCCATTCTACATGTCAATATCGACAACAAGGAAATTTAGAGTAAGAGGAAAATCCGTCGACTTTAGAAATCGGGGGGTTCAAGTCCCTTTTTCCCCAAA----------------------------------------------------------------------------------------------------------------------------------------------------------------------------------------------------------------------------------------------------------------------------------------------------------------------------------------------------------------------------------------------------------CCATTTCCGAGCCATTTCGGATACGCCATCTTCATCATTTTAC---------------TAAAGGACATAGGTCTAT-GTCAATTTAAAAACGACGATTTCGTACGTTTCTAATGTAT-GTGTATCATATCTATCACAACACTTGTGATCTATCACAACACT--------TGTGAAAAGC-----AAAAAAA--AAACCGGATAC----ATTTGTGAAAGAATCAAATGAACGAA-------AAAGCATTT---------TTTTTTTCTAAGATAGATAATTAGGGAGTCTAACGGATCTTTT-TGGGGATAGAGGGACTTGAACCCTCCCAATTTCTAAAGTCAACGGATTTTCCTCTTACTCTAAATTTCCTTGTTGTCGATATTGACATGTAGAATGGGACTCTATCTTTATTCTCGTCCGATTAATCAATTATCTCTCAGACTATGAAGTACG----TTATTTGATCAATTGATTTGATCAATTAATATTCGATCCTTTCTGCAACTTAGAATTGATTCAGAACCATTTTTTTAT--GAAAAAATGAAAAAAAAAAGATACAAGAAAAATATAGATACAGATTGGGGTCGCCCGTTATTAATTATTTGTATTTGAGATAGTATTTCAGTACGTAAATCTATGTATATTCGTCTTATCTTTTATTTTATCACTTTATCTTTTYTGAAGTTT-------------TAAAAGAAGGATTCTTTTATACAACGCAATCAACTCCATTTGTTAGAACAACTTCCGTTGAGTCTCTGCACCTATCCTTTTTTATTCTGTCTTTATGAACCTTTGTTATTTTTT--TTTTTGTTTTCGAAAAAAAAGGATTTGGCTCAGGATTGCCCATTTTTGATTCCAGGGTTTCTCTGAATTTGAAAG-----------------------------------------------------TCTAATTCTAGAATAAT-----AATACAGTAC-GGAAAAAAAGAAAGTAAAACTAAGATGACCTTGACAATTTAAGTAATCTATGACTAAGGACATAGTCAGAAAGGAGAATAAACGAAGAATAAACGAAGAATAAAATAAACTAAAGAATAGATAAGAGAAAGTAGAGATAGCATCTTGGTATAAACCAGATTAGTCTTTACTAAGATAGTAAAGACATAGGTGTTAAGTTATAGCTATATATAT---------------------TTATGGGATAAAAAAGATATATGGAGAGAAGGATAGTAAAAAGAGTACGTTAAAACGTATGAGCTTCCCAGTTAAGAAAAGAAAATCAGTTA--AGAAAATATA----ATATTTATATCATAAAAAA-------------AGATGTA---------AGTATAATTAATACTTATTGATT-----CTTACTTTTCAATTATCTATCCTAAGGACGTCA----CCTTAAGGATACCTACATGTTAAAGACAATACACT-
	Passiflora_misera	------------------------------------------------------GACCCGCGAACATGTCGTAAAAAT-AAAGGGGTTGTGTTGGGCCTTGTCGCCAGGATGCTCCCCCATGGGGGG-CAGTGT---GGATGGGGGCGGTGG--AACTGGTT-----CCATCCTCTTTTG------------------------CACGCTGTCCTACCAACAGAACCAACCCCCCGGCGTAAAATGCGCCAAGGAATCTTAAA---------------TGAAAAGAGAAGGTAGCCAGC---ACCTTAGC-GTGCCGGGAACGGAATTCGCAAGGGCGGTTGGTTTCCTTGTTTAAAAAC-TAAATGACTCTCGGCAACGGATATCTTGGCTCTCGCATCGATGAAGAACGTAGCGAAATGCGATACTTGGTGTGAATTGCAGAATCCCGTGAACCATCGAGTTTTTGAACGCAAGTTGCGCCCAAAGCCTTCGGGCCGAGGGCACGTCTGCCTGGGTGTCATGTATCGTTGCCCCATCC--AA-----------CTCC-CTCTGTGGGGAG--ATTGGACTAG------GGGCGGAAATTGGTCTCCCGTGTG-CTCCCGCTCGT-GGTTGGCCGAAAATCGAGTCGTTGG----TGATAGTGCCACGACAATCGGTGGTTGATAAA-ACCTTCGTAAAATGTCGTGGACGA-GCCAACAGAAGGCTCTG-AGA-CCTG-TTCACTCCC------------------------------------------------------------------------------------------------------------------CTGCTGTTGAAGCTCCATCTACAAATGGGTAAGATTTTGGTCTTAGTGTATAGAAGTTCTTGAAAT-----AAAGGAGCAATAACCA---------------------ATGGTTATTGCTCC-----------------------------------------------------------------------------------------------------TT-TATTTTTATTCAATTTTTTTATTTAGT---ACTT---------TTTTTAGCCTTTAGTTTAAAAAAGT---TTAAAAAACGA------TTTCTTCTTT-----TCTTTCCATTTTTAAA----------------------------------------------AAATGGAAATT-G------------TGCTAAT------A----TTTAG----------------------GTAGTTTTAAACTAGACTATTGGACTATTGGGGCGGATGTAGCCAAGTGGATAAAGGCAGTGGATTTGTGAATC-------------------------------TATGGAAACTTACTAAGTGATAACTTTCAAATTCAGAGAAACCCTGGAATCAAAAATGGGCAATCCTGAGCCAAATCC------TTTTT-TTTTTCGAAA---------AAAAAAA---TAACAA----AGGTTCATAAAGATAGAAT-------AAAAAAGGATAGGTGCAGAGACTCAACGGAAGTTGTTCTAACAAATGGAGTTGATTGCGTTGTATAAAAGAATCCTTCTTTTAAAACTTCAGAAAAGAT------------------------AACACGAATATACATAGATCTACGTACTGAAATACTATCTCAAATACAAATAATTAATAACGAGCGACCCCAATCGGTATCTATATTTTTCTTATATC-TTTTTTTTTTCATTTTTTCAT---AAA------AAAATGGTTCTGAATCAATTCTAAGTTGCAGAAAGGATCGAATATTAATTGATCAAATCAATTGATC--------AAATAACGTACTTCATAGTCTGAGAGATGATTAATTAATCGGACGAGAATAAAGATAGAGTCCCATTCTACATGTCAATATGG-------------------------------------------------------------------------------------------------------------------------------------------------------------------------------------------------------------------------------------------------------------------------------------------------------------------------------------------------------------------------------------------------------------------------------------------------------------------------------------GACCATTTCCGAACCATTTCGGATACGCCATCTTCATCATTTTAC---------------TAAAGGACATAGGTCTATCGTCAATTTAAAAACGACGATTTCGTATGTTTCTAATGTAT-GTGTATCAT-------------------ATCTATCACAACACT--------TGTGAAAAGC-----AAAAA----AAACCGGATACATTTATTTGTGAAATAATCAAATGAACGAA-------AAAGCATTTT--------TTTTTATCTAAAATAGATAATTAGGGAGTCTAACGGATCTTTT-T------------------------------------------------------------------------------------------------------------------------------------------------------------------------------------------------------------------------------------------------------------------------------------------------------------------------------------------------------------------------------------------------------------------------------------------------------------------------------------------------------------------------------------------------------------------------------------------------------------------------------------------------------------------------------------------------------------------------------------------------------------------------------------------------------------------------------------------------------------------------------------------------------------------------------------------------------------------------------------------------------------------------------------------------------------------------------------------------------------------------------------------------------------------------------------------------------------------
	Passiflora_pohlii	-----------------------------TTGTCGAAA-CTGCAAAGCAGATATGACCCGCGAACATGTTGTAAAAAT-AAAGGGGCTGTGTTGGGCCTTGTCGCCAGGACGCTCCCCCATGGGGGG-CAGTGT---GGATGGGGGCGGTGG--AACT-GTT-----CCATCCTCTTTTG------------------------CGCGCTGTCCTCCCAACAGAACAAACCCCCCGGCGTAAAATGCGCCAAGGAATCTTGAA---------------TGAAAAGAGAAGGTAACCAGC---ACCCTAGC-GTGCCGGGAACGGGATTCGCAAGGGCGGTTGGTTTCCTTGTTAAAAAAC-TAAATGACTCTCGGCAACGGATATCTTGGCTCTCGCATCGATGAAGAACGTAGCGAAATGCGATACTTGGTGTGAATTGCAGAATCCCGTGAACCATCGAGTTTTTGAACGCAAGTTGCGCCCAAAGCCTTCGGGCCGAGGGCACGTCTGCCTGGGTGTCATGTACCGTTGCCCCATCC--AA-----------CTCC-TTTTGTGGGGAG--ATCGGATTAG------GGGCAGAAAATGGTCTCCCGTGTG-CCCCCGCTCGC-GGTTGGCCAAAATTTGAGTCGTTGG----TGATAGTGCCACGGCAATCGGTGGTTGATAAA-ACCTTCGTAAAATGTCGTGGACGA-GCCAACAGAAGGCTCTG-AGA-CCTG-TTCACTCCCAACAG----------------------------------------------------------------------------------------ATAACTTCCCCCTAGACCTAGCTGCTGTTGAAGCTCCATCTACAAATGGGTAAGATTTTGGTCTTAATGTATAGAAGTTCTTGAAAT-----AAAGGAGCAATAACCAATTTCTTGTTATATCAAGGGTATGGTTATTGCTCC-----------------------------------------------------------------------------------------------------TT-TATTTTTATTCAATTTTTTTATTTAGT---ACTT---------TTTTTAGCCTTTACTTTCAAAAAGT---TTAAAAAACGA------TTTTTTTTTC-------TTTCCATTTTTTCAA---------------------------------------------AAATGGAAATT-G------------TGCTAAT------A----TTTAG----------------------GTAGTTTTAAACTA--------GACTATTGGGGCGGATGTAGCCAAGTGGATAAAGGCAGT--------------------------------------------TATGGAAACTTACTAAGTGATAACTTTCAAATTCAGAGAAACCCTGGAATCAAAAATGGGCAATCCTGAGCCAAATCC------TTTTTTTTTTTCGAAA---------AAAAAAA---TAACAA----AGGTTCATAAAGACAGAAT-------AAAAAAGGATAGGTGCAGAGACTCAACGGAAGTTGTTCTAACAAATGGAGTTGATTGCGTTGTATAAAAGAATCTTTCTATTAAAACTTCAGAAAAGAT----AAAGTGATAAAATAAAAGATAACACGAATATACATAGATCTACGTACTGAAATACTATCTCAAATACAAATAATTAATAACGAGCGACTCCAATCTGTATCTATATTTTTCTTGTATCTTTTTTTTTTTCATTTTTTCAT---AAA------AAAATGGTTCTGAATCAATTCTAAGTTGCAGAAAGGATCGAATATTAATTGATCAAATCAATTGATC--------AAATAACGTACTTCATAGTCTGAGAGATAATTTTTTAATCGGACGAGAATAAAGATAGAGTCCCATTCTACATGTCAATATCG-------------------------------------------------------------------------------------------------------------------------------------------------------------------------------------------------------------------------------------------------------------------------------------------------------------------------------------------------------------------------------------------------------------------------------------------------------------------------------------GACCATTTCCGAACCATTTCGGATACGCCATCTTCATCATTTTAC---------------TAAAGGACATAGGTCTAT-GTCAATTTAAAAACGACGATTTCGTACGTTTCTAATGTAT-GTGTATCAT-------------------ATCTATCACAACACT--------TGTGAAAAGC-----AAAAAA---AAACCGGATAC----ATTTGTGAAAGAATCAAATGAACGAA-------AAAGCATTTT--------TTTTTATCTAAGATAAATAATTAGGGAGTCTAACGGATCTTTT-T------------------------------------------------------------------------------------------------------------------------------------------------------------------------------------------------------------------------------------------------------------------------------------------------------------------------------------------------------------------------------------------------------------------------------------------------------------------------------------------------------------------------------------------------------------------------------------------------------------------------------------------------------------------------------------------------------------------------------------------------------------------------------------------------------------------------------------------------------------------------------------------------------------------------------------------------------------------------------------------------------------------------------------------------------------------------------------------------------------------------------------------------------------------------------------------------------------------
	Passiflora_tricuspis	-----------------------------TTGTCGAAACCTGCAAAGCAGATATGACCCGCGAACATGTCGTAAAAAT-AAAGGGGTTGTGTTGGGCCTTGTTGCCAGGATGCTCCCCCATGGGGGG-CAGTGT---GGATGGGGGCGGTGG--AACT-GTT-----CCATCCTCTTTTG------------------------CGCGCTGTCCTCCCAACAGAACAAACCCCCCGGCGTAAAATGCGCCAAGGAATCTTAAA---------------TGAAAAGAGAAGGTAACCAAC---ACCCTAGC-GTGCCGGGAACGGAATTCGCAAGGGCGGCTGGTTTCCTTGTTTAAAAAC-TAAATGACTCTCGGCAACGGATATCTTGGCTCTCGCATCGATGAAGAACGTAGCGAAATGCGATACTTGGTGTGAATTGCAGAATCCCGTGAACCATCGAGTTTTTGAACGCAAGTTGCGCCCAAAGCCTTCGGGCCGAGGGCACGTCTGCCTGGGTGTCATGTATCGTTGCCCCATCC--AA-----------CTCC-CTTTGTGGGGAG--ATCGGACTAG------GGGCGGAAAATGGTCTCCCGTGTGCCCCCCGCTCGC-GGTTGGCCAAAATTTGAGTCGTTGG----TGATAGTGCCACGGCAATCGGTGGTTGACAAA-ACCTTCGTAAAATGTCGTGGACGA-GCCAACAGAAGGCTCTG-AGACCCTG-TTCACTCCTAACAG---------------------------------------------------------------------------------------------------------------------------------------------------------------------------------------------------------------------------------------------------------------------------------------------------------------------------------------------------------------------------------------------------------------------------------------------------------------------------------------------------------------------------------------------------------------------------------------------------------------------------------------------------------------------------------------------------TATGGAAACTTACTAAGTGATAACTTTCAAATTCAGAGAAACCCTGGAATCAAAAATGGGCAATCCTGAGCCAAATCC------TTTTT-TTTTTCGAAA------A--AAAAAAA---TAACAA----AGGTTCATAAAGACAGAAT-------AAAAAAGGATAGGTGCAGAGACTCAACGGAAGTTGTTCTAACAAATGGAGTTGATTGC-----ATAAAAGAATCCTTCTATTAAAACTTCAGAAAAGAT----AAAGTGATAAAATAAAAGATAACACGAATATACATAGATCTACGTACTGAAATACTATCTCAAATACAAATAATTAATAACGAGCGACCCCCATCTGTATCTATATTTTTCTTGTATCTTTTTTTTTTTCATTTTTTCAT---AAA------AAAATGGTTCTGAATCAATTCTAAGTTGCAGAAAGGATCGAATATTAATTGATCAAATCAATTGATC--------AAATAACGTACTTCATAGTCTGAGAGATAATTGATTAATCGGACGAGAATAAAGATAGAGTCCCATTCTACATGTCAATATCG-----------------------------------------------------------------------------------------------------------------------------------------------------------------------------------------------------------------------------------------------------------------------------------------------------------------------------------------------------------------------------------------------------------------------------------------------------------------------------------------ATTTCGGAACCATTTCGGAT-CGCCATCTTCATCATTTTAC---------------TAAAGGACTTAGGTCTAT-GTCAATTTAAAAACGACGATTTCGTACGTTTCTAATGTAT-GTGTATCATATCTATCACAACACTTGTGATCTATCACAACACT--------TGTGAAAAGC-----AAAAA----AAACCGGATAC----ATTTGTGAAAGAATCAAATGAACGAA-------AAAGCATTTTTTTCTAAGTTTTTTTCTAAGATAGATAATTAGGGAGTCTAACGGATCTTTT-TGGGGATAGAGGGACTTGAACCCTCACGATTTCTAAAGTCGACGGATTTTCCTCTTACTCTAAATTTCCTTGTTGTCGATATTGACATGTAGAATGGGACTCTATCTTTATTCTCGTCCGATTAATCAATTATCTATCAGACTATGGAGTACG----TTATTTGATCAATTGATTTGATCAATTAATATTCGATCCTTTCTGCAACTTCGAATTGATTCAGAACAATTTTTTTAT-GAAAAAATGAAAAAAAAAAA---------------------------------------------------------------------------------------------------------------------------------------------------------------------------------------------------------------------------------------------------------------------------------------------------------------------------------------------------------------------------------------------------------------------------------------------------------------------------------------------------------------------------------------------------------------------------------------------------------------------------------------------------------------------------------------------------------------------------------------------------------------------------------------------------------------------------------------------------------------------------------------------------------------------------------------------------
	Passiflora_micropetala	-----------------------------TTGTCGAAACCTGCAAAGCAGATATGACCCGCGAACATGTTGTAAAAAT-AAAGGGGCTGTGTTGGGCCTTGTCGCCAGGACACTCCCC-ATGGGGGG-CAGTGT---GGATGGGGGCGGTGG--AACT-GTT-----CCATCCTCTTTTG------------------------TGCGCTGTCCTCCCAACAGAACAAACCCCCCGGCGTTAAATGCGCCAAGGAATCTTAAA---------------TGAAAAGAGAAGGTAACCAGC---ACCCTGGC-GTGCCGGGAACGGAATTCGCAAGGGCGGCTGGTTTCCTTGTTTGAAAAC-TAAATGACTCTCGGCAACGGATATCTTGGCTCTCGCATCGATGAAGAACGTAGCGAAATGCGATACTTGGTGTGAATTGCAGAATCCCGTGAACCATCGAGTTTTTGAACGCAAGTTGCGCCCAAAGCCTTCGGGCCGAGGGCACGTCTGCCTGGGTGTCATGTACCGTTGCCCCATCC--AA-----------CTCC-CTTTGTGGGGAG--ATCGGACTAG------GGGCGGAAAATGGTCTCCCGTGTG-CCCCCGCTCGC-GGTTGGCCAAAATTTGAGTCGTTGG----TGATAGTGCCACGACAATCGGTGGTTGATAAA-ACCTTCGTAAAATGTCGTGGACGA-GCCAACAGAAGGCTCTG-AGACCCTG-TTCACTCCCAACAGCGACCCC--------------------------------------------------------------------------------------------------------------------------------------------------------------------------------------------------------------------------------------------------------------------------------------------------------------------------------------------------------------------------------------------------------------------------------------------------------------------------------------------------------------------------------------------------------------------------------------------------------------------------------------------------------------------------------------------TATGGAAACTTACTAAGTGAT-ACTTTCAAATTCAGAGAAA-CCTGGAATCAAAAATGGGCAATCCTGAGCCAAATCC------TTTT--TTTTTCGAAA------AAAAAAAAAA---TAACAA----AGGTTCATAAAGACAGAAT-------AAAAAAGGATAGGTGCAGAGACTCAACGGAAGTTGTTCTAACAAATGGAGTTGATTGCGTTGTATAAAAGAATCCTTCTATTAAAACTTCAGAAAAGAT----AAAGTGATAAAATAAAAGATAACACGAATATACATAGATCTACGTACTGAAATACTATCTCAAATACAAATAATTAATAACGAGCGACCCCAATCTGTATCTATATTTTTC-TGTATC-TTTTTTTTTTCATTTTTTCAT---AAA------AAAATGGTTCTGAATCAATTCTAAGTTGCAGAAAGGATCGAATATTAATTGATCAAATCAATTGATC--------AAATAACGTACTTCATAGTCTGAGAGATAATTGATTAATCGGACGAGAATAAAGATAGAGTCCCATTCTACATGTCAATATCG---------------------------------------------------------------------------------------------------------------------------------------------------------------------------------------------------------------------------------------------------------------------------------------------------------------------------------------------------------------------------------------------------------------------------TATTTGAACTGGTGACACGAGGATTTTCAGTCCTCTGCTCTACCAGCTGAGCTATCCCGACTATTTCCGAACCATTTCGGATACGCCATCTTCATCATTTTAC---------------TAAAGGACATAGGTCTAT-GTCAATTTAAAAACGACGATTTCGTACGTTTCTAATGTAT-GTGTATCAT-------------------ATCTATCACAACACT--------TGTGAAAAGC-----AAAAA----AAACCGGATAC----ATTTGTGAAAGAATCAAATGAACGAA-------AAAGCATTT---------TTTTTTTCTAAGATAGATAATTAGGGAGTCTAACGGATCTTTT--------------------------------------------------------------------------------------------------------------------------------------------------------------------------------------------------------------------------------------------------------------------------------------------------------------------------------------------------------------------------------------------------------------------------------------------------------------------------------------------------------------------------------------------------------------------------------------------------------------------------------------------------------------------------------------------------------------------------------------------------------------------------------------------------------------------------------------------------------------------------------------------------------------------------------------------------------------------------------------------------------------------------------------------------------------------------------------------------------------------------------------------------------------------------------------------------------------------
	Passiflora_organensis	-----------------------------TTGTCGAAACCTGCAAAGCAGATATGACCCGCGAACATGTCGTAAAAGT-AAAGGGGCTGTGTTGGGCCTTGTCGCCAGGACGCTCCCCAATGGGGGG-CAGTGT---GGATGGGGGCGGTGG--AACT-GTT-----CCATCCTCTTTTG------------------------YGCGCTGTCCTCCCAACAGAACAAACCCCCCGGCGTAAAATGCGCCAAGGAATCTTAAA---------------TGAAAAGAGAAGGTAACCAGC---ACCCTAGC-GTGCCGGGAACGGAATTCGCAAGGGCGGCTGGTTTCCTTGTTGAAAAAC-TAAATGACTCTCGGCAACGGATATCTTGGCTCTCGCATCGATGAAGAACGTAGCGAAATGCGATACTTGGTGTGAATTGCAGAATCCCGTGAACCATCGAGTTTTTGAACGCAAGTTGCGCCCAAAGCCTTCGGGCCGAGGGCACGTCTGCCTGGGTGTCATGTACCGTTGCCCCATCC--AA-----------CTCC-CTTTGTGGGGAG--ATCGGACTAG------GGGCGGAAAATGGTCTCCCGTGTG-CCCCCGCTCGC-GGTTGGCCAAAATTTGAGTCGTTGG----TGATAGTGCCACGGCAATCGGTGGTTGATAAA-ACCTTCGTAAAATGTCGTGGACGA-GCCAACAGAAGGCTCTG-AGA-CCTG-TTCACTCCCAACAG----------------------------------------------------------------------------------------ATAACTTCCCCCTAGACCTAGCTGCTGTTGAAGCTCCATCTACAAATGGGTAAGATTTTGATCTTAGTGTATAGAAGTTCTTGAAAT------AAGGAGCAATAACCAATTTCTTGTTATATCAAGGGTATGGTTATTGCTCC-----------------------------------------------------------------------------------------------------TT-TATTTTTATTCAATTTTTTTATTTAGT---ACTT---------TTTTTAGCCTTT----------AGT---TTAAAAAACGA------TTTCTTCTTT-----TCTTTCCATTTTTTCAA---------------------------------------------AAATGGAAATT-G------------TGCTAAT------A----TTTAG----------------------GTGGTTTTAAACTACGCTATTGGACTATTGGGGCGGATGTAGCCAAGTGGATAAAGGCAGT--------------------------------------------TATGGAAACTTACTAAGTGATAACTTTCAAATTCAGAGAAACCCTGGAATCAAAAATGGGCAATCCTGAGCCAAATCC------TTTTT-TTTTTCGAAA--------AAAAAAAA---TAACAA----AGGTTCATAAAGACAGAAT-------AAAAAAGGATAGGTGCAGAGACTCAACGGAAGTTGTTCTAACAAATGGAGTTGATTGCGTTGTATAAAAGAATCCTTCTATTAAAACTTCAGAAAAGAT----AAAGTGATAAAATAAAAGATAACACGAATATACATAGATCTACGTACTGAAATACTATCTCAAATACAAATAATTAATAACGAGCGACCCCAATCTGTATCTATATTTTTCTTGTATC--TTTTTTTTTCAT-----------AAA------AAAATGGTTCTGAATCAATTCTAAGTTGCAGAAAGGATCGAATATTAATTGATCAAATCAATTGATC--------AAATAACGTACTTCATAGTCTGAGAGATAATTGATTAATCGGACGAGAATAAAGATAGAGTCCCATTCTACATGTCAATATCG-------------------------------------------------------------------------------------------------------------------------------------------------------------------------------------------------------------------------------------------------------------------------------------------------------------------------------------------------------------------------------------------------------------------------------------------------------------------------------------GACCATTTCCGAACCATTTCGGATACGCCATCTTCATCCTTTTAC---------------TAAAGGACATAGGTCTAT-GTCAATTTAAAAACGACGATTTCGTGCGTTTCTAATGTAT-GTGTATCAT-------------------ATCTATCACAACACT--------TGTGAAAAGC-----AAAAAA---AAACCGGATAC----ATTTGTGAAAGAATCAAATGAACGAA-------AAAGCATT----------TTTTTTTCTAAGATAGACAATTAGGGAGTCTAACGGATCTTTT-T------------------------------------------------------------------------------------------------------------------------------------------------------------------------------------------------------------------------------------------------------------------------------------------------------------------------------------------------------------------------------------------------------------------------------------------------------------------------------------------------------------------------------------------------------------------------------------------------------------------------------------------------------------------------------------------------------------------------------------------------------------------------------------------------------------------------------------------------------------------------------------------------------------------------------------------------------------------------------------------------------------------------------------------------------------------------------------------------------------------------------------------------------------------------------------------------------------------
	Passiflora_edulis	---------------------------------------------------------------------------------------------------------------------------------------------------------------------------------------------------------------------------------------------------------------------------------------------------------------------------------------------------------------------------------------------------------------------------------------------------------------------------------------------------------------------------------------------------------------------------------------------------------------------------------------------------------------------------------------------------------------------------------------------------------------------------------------------------------------------------------------------------------------------------GCAACTTCCCTCTAGACCTAGCTGCTGTTGAAGCTCCATCTACAAAGGGGTAAGACTTTGGTCTTAGTGTGTACAAGTTCGTGAAAT-AAAGAAAGGAGCAATAACAATCTTCTTGATATAACAAGAAATTGGCTATTGCTCC-----------------------------------------------------------------------------------------------------TT-TCTTCATA-----TTTTTTTATTTAGT---ACTTT--------TTTTTAGCCTTG----------AGT---TTAAATAAATT------TTTCTTCTTT-TATTTCTTTCTATTTTTTAAGAAATAAATAATGGAATTCTAAATACTAG-----------------AAATAGAAATT-C------------TGGTAAT------T----TTTAGT---------GGTAATTTTGACATAGTTTTAAAATA--------GAGTTTTGGGGCGGATGTAGCCAAGTGGATAAAGGCGGT--------------------------------------------TATGGAAACTTACTAAGTGATAACTTTCAAATTCAGAGAAACCCTGGAATAAAAAATGGGCAATCCTGAGCCAAATCC------TG----TTTTTCGAAA------AC-AAAAAAA---CAACAA----AGGTTCATAAAGACAGAATCAGAATAAATAAAGGATAGGTGCAGAGACTCAACGGAAGCTGTTCTAACAAATGGAGTTGATTGCGTTGCATAAAGGAATCCTTCTATTAAAACTCCAGAAAAGAT----AAAGTGATAAAATAAAAGATAACACTAATATACATAGATCCACGTACTGAAATACTATCTCAAATACAAATAATTAATGACGAGCGACCCAAACCTGTATCTATATTTTTCCTGTATC-TTTTTTTTTTCATTTTTTTAT---AAA------AAAGTTGTTCTGAATCAATTCTAAGTTGAAGAAAGGATCGAATATTAATTGATCAAATCAATTGATC----AAATAAATAACGTACTCCATAGTCTGATAGATAACTGATTAATCGGACGAGAATAAAGATAGAGTCCCATTCTACATGTCAATATCG-----------------------------------------------------------------------------------------------------------------------------------------------------------------------------------------------------------------------------------------------------------------------------------------------------------------------------------------------------------------------------------------------------------------------------------------------------------------------GACCGAGCT-TCCCGACC-TTTCCGAACC-TTTCCGATACACCATCTTCGTCATTTTAC---------------TAAACGACTTAGGTCTAT-GGCAATTTAAAAACGAGGATTTCGTACGTTTCTAATGTAT-GTGTATCAT-------------------ATCTATCACAACACT--------TGTGAAAAGC-----AAAAAAGTCAACCCGGATAC----ATTTGTGAAAGAATCAAATGAACGAACCGCACTAAA-----------------TCTTTCTAAGATATATA------GAGTCCCACGGATCTTTT-T----------------------------------------------------------------------------------------------------------------------------------------------------------------------------------------------------------------------------------------------------------------------------------------------------------------------------------------------------------------------------------------------------------------------------------------------------------------------------------------------------------------------------------------------------------------------------------------------------------------------------------------------------------------------TCTAATTCTAGAATAAT-----AATACAGTACGGGAAAAAAAGAAAGTAAAAAGAAGATGGCCTTGACATCTTAAGTAATCTATGACTAAGGACATTTTCAGAAAG-------AAAGGAGAATAAAAGGAGAAAAAAATAAACTAAAGAATAGATAAGAGAAAGTAGAGATAGCATCTTGGTATAAACCAGATTAGTCTTTACTATCTTAGTAAAGACATAGGTGTTAAGTTATACCTACATATATATATCGTATAAAAAAGATATAATATGGTATAAAAAGGATATACGGAGAGGAAGATAGTAAAACTAGTACGTTAAACCTTATGAGCTTCCCAGTTAAGAAAAGAAAATTAAGAAATAGAAAATGTA--ATATATATATATAATAAAGAA-----------A-AGATGTA---------AGTATAATTAAGACTTATTGATT-----CTTACTTTTCAATTATCGATTCTAAGAACGTCAAATGATTTAAGGATACCTACATGTTAAATACAATACGCTC
	Passiflora_suberosa	--------------------------------------------------------------------------------------------------------------------------------------------------------------------------------------------------------------------------------------------------------------------------------------------------------------------------------------------------------------------------------------------------------------------------------------------------------------------------------------------------------------------------------------------------------------------------------------------------------------------------------------------------------------------------------------------------------------------------------------------------------------------------------------------------------------------------------------------------------------------------------------------------------------------------------------------------------------------------------------------------------------------------------------------------------------------------------------------------------------------------------------------------------------------------------------------------------------------------------------------------------------------------------------------------------------------------------------------------------------------------------------------------------------------------------------------------------------------------------------------------------------------------------------------------------------------------------------------------------------------------------------------------------------------------------------------------------------------------------------------------------------------------------------------------------------------------------------------------------------------------------------------------------------------------------------------------------------------------------------------------------------------------------------------------------------------------------------------------------------------------------------------------------------------------------------------------------------------------------------------------------------------------------------------------------------------------------------------------------------------------------------------------------------------------------------------------------------------------------------------------------------------------------------------------------------------------------------------------CTTCATTATTTTACTACTGATTATTTTAGTAAAGGACTTAGGTCTAT-GTCAATTTAAAAACGACGATTTCGTACGTTTCTAATGTAC-GTGTATCAT-------------------ATCTATTACAACACT--------TGTGAAAAGC-----AAAAA----AAACCGGATAC----ATTTGTGAAAGAATCAAATGAACAAA-------AAAGCA------------TTTTTTTCTAAGATAGATAATTAGGGAGTCTAACAGATTTTTT-TGGGGATAGAGGGACTTGAACCCTCACGATTTCTAAAGTCGACGGATTTTCCTCTTACTCTAAATTTCCTTGTTGTCGATATTGACATGTAGAATGGGACTCTATCTTTATTCTCGTCCGATTAATCAATTATCTATCAGACTATGGAGTACA----TTATTTGATCAATTGATTTGATCAATTAATATTCGATCCTTTCTGGAACTTAGAATTGATTCAGAACCATTTTTTTCTGAAAAAAATGAAAAAAAAAAAGATACAAGAAAAATATAGATATAGATTGGGGTCGTTCGTCATTAATTATTTCTATTTGAAATAGTATTTCAGTACGTAGATCTATGTATATTAGTGTTATCTTTTATTTTATCACTTTATCTTTTCTGGAGTTTTAATATTAATAGATAATAGAAGGATTCTTTTATAGAACGCAATCAACTCCATTTGTTAGAACAACTTCCGTTGAGTCTCTGCACCTATCCTTTTTTATTCTGTCTTTATGAACCTTTG---------------------------------------------------------------------------------------------------------------------------------------------------------------------------------------------------------------------------------------------------------------------------------------------------------------------------------------------------------------------------------------------------------------------------------------------------------------------------------------------------------------------------------------------------------------------------------------------------------------------------------------------------------------------------------------
;
end;

begin mrbayes;


charset ITS = 1-813;
charset PSBA = 814-1399;
charset TRNL = 1400-2293;
charset TRNLF = 2294-3419;
charset TRNLT = 3420-3943;
partition favored = 5:ITS, PSBA, TRNL, TRNLF, TRNLT;
set partition=favored;
	
	lset applyto=(1) coding=variable rates=lnorm;
	lset applyto=(2) nst=6 rates=gamma;
	lset applyto=(3) nst=6 rates=gamma;

	prset applyto=(all) ratepr=variable;
	unlink statefreq=(all) revmat=(all) shape=(all) pinvar=(all) tratio=(all);
	
	mcmc ngen=12000000 printfreq=100 samplefreq=1000 nruns=2 nchains=4 temp=0.02 Mcmcdiagn=YES append=no;
	sump Burninfrac=.25;
    sumt Burninfrac=.25;
    contype=allcompat;

end;
