# Supplementary material for: Topological data analysis reveals core heteroblastic and ontogenetic programs embedded in leaves of grapevine (Vitaceae) and maracuyá (Passifloraceae)
Source: PLoS Comput Biol. 2024 Feb 5;20(2):e1011845. doi: 10.1371/journal.pcbi.1011845 (PMC10868772; doi:10.1371/journal.pcbi.1011845)
Supplement: S2 Dataset — Species and their designated morphotypes. Format is a csv file for ease of reproducibility. (CSV) [file pcbi.1011845.s002.csv]

Species	Morphotype
Passiflora_actinia	Morphotype_E
Passiflora_alata	Morphotype_F
Passiflora_amethystina	Morphotype_D
Passiflora_biflora	Morphotype_B
Passiflora_caerulea	Morphotype_C
Passiflora_capsularis	Morphotype_B
Passiflora_cincinnata	Morphotype_C
Passiflora_coccinea	Morphotype_G
Passiflora_coriacea	Morphotype_A
Passiflora_edmundoi	Morphotype_C
Passiflora_edulis	Morphotype_F
Passiflora_foetida	Morphotype_D
Passiflora_galbana	Morphotype_G
Passiflora_gibertii	Morphotype_C
Passiflora_hatschbachii	Morphotype_C
Passiflora_kermesina	Morphotype_C
Passiflora_ligularis	Morphotype_F
Passiflora_malacophylla	Morphotype_G
Passiflora_maliformis	Morphotype_G
Passiflora_micropetala	Morphotype_B
Passiflora_miersii	Morphotype_E
Passiflora_misera	Morphotype_A
Passiflora_mollissima	Morphotype_C
Passiflora_morifolia	Morphotype_D
Passiflora_mucronata	Morphotype_G
Passiflora_nitida	Morphotype_F
Passiflora_organensis	Morphotype_B
Passiflora_pohlii	Morphotype_B
Passiflora_racemosa	Morphotype_F
Passiflora_rubra	Morphotype_B
Passiflora_setacea	Morphotype_C
Passiflora_sidifolia	Morphotype_E
Passiflora_tenuifila	Morphotype_C
Passiflora_tricuspis	Morphotype_B
Passiflora_villosa	Morphotype_F
