# Supplementary material for: Topological data analysis reveals core heteroblastic and ontogenetic programs embedded in leaves of grapevine (Vitaceae) and maracuyá (Passifloraceae)
Source: PLoS Comput Biol. 2024 Feb 5;20(2):e1011845. doi: 10.1371/journal.pcbi.1011845 (PMC10868772; doi:10.1371/journal.pcbi.1011845)
Supplement: S3 Dataset — Maximum clade credibility (MCC) tree using the post-burn-in trees from the combined MrBayes runs (excluding 3 M burn-in trees from each run), with median node heights. Tree generated using TreeAnnotator v.1.10.4 (BEAST v.1.10 package; Suchard et al., 2018)[26]. Format is a.tree file for ease of reproducibility. (TREE) [file pcbi.1011845.s003.tree]

#NEXUS

Begin taxa;
	Dimensions ntax=37;
	Taxlabels
		Adenia_keramanthus
		Passiflora_foetida
		Passiflora_hatschbachii
		Passiflora_setacea
		Passiflora_caerulea
		Passiflora_racemosa
		Passiflora_mucronata
		Passiflora_maliformis
		Passiflora_gibertii
		Passiflora_tenuifila
		Passiflora_amethystina
		Passiflora_galbana
		Passiflora_sidifolia
		Passiflora_malacophylla
		Passiflora_mollissima
		Passiflora_villosa
		Passiflora_nitida
		Passiflora_alata
		Passiflora_ligularis
		Passiflora_cincinnata
		Passiflora_coccinea
		Passiflora_actinia
		Passiflora_kermesina
		Passiflora_miersii
		Passiflora_edmundoi
		Passiflora_coriacea
		Passiflora_morifolia
		Passiflora_capsularis
		Passiflora_rubra
		Passiflora_biflora
		Passiflora_misera
		Passiflora_pohlii
		Passiflora_tricuspis
		Passiflora_micropetala
		Passiflora_organensis
		Passiflora_edulis
		Passiflora_suberosa
		;
End;

Begin trees;
	Translate
		1 Adenia_keramanthus,
		2 Passiflora_foetida,
		3 Passiflora_hatschbachii,
		4 Passiflora_setacea,
		5 Passiflora_caerulea,
		6 Passiflora_racemosa,
		7 Passiflora_mucronata,
		8 Passiflora_maliformis,
		9 Passiflora_gibertii,
		10 Passiflora_tenuifila,
		11 Passiflora_amethystina,
		12 Passiflora_galbana,
		13 Passiflora_sidifolia,
		14 Passiflora_malacophylla,
		15 Passiflora_mollissima,
		16 Passiflora_villosa,
		17 Passiflora_nitida,
		18 Passiflora_alata,
		19 Passiflora_ligularis,
		20 Passiflora_cincinnata,
		21 Passiflora_coccinea,
		22 Passiflora_actinia,
		23 Passiflora_kermesina,
		24 Passiflora_miersii,
		25 Passiflora_edmundoi,
		26 Passiflora_coriacea,
		27 Passiflora_morifolia,
		28 Passiflora_capsularis,
		29 Passiflora_rubra,
		30 Passiflora_biflora,
		31 Passiflora_misera,
		32 Passiflora_pohlii,
		33 Passiflora_tricuspis,
		34 Passiflora_micropetala,
		35 Passiflora_organensis,
		36 Passiflora_edulis,
		37 Passiflora_suberosa
		;
tree TREE1 = [&R] ((((((13[&length_range={7.129879E-5,0.01366129},height_95%_HPD={0.036644482199999995,0.10036905799999998},length_95%_HPD={2.619488E-4,0.005892848},length=0.002832537712781667,length_median=0.00255761,height_median=0.0688008044,height_range={0.015930252000000006,0.136237043},height=0.06889461036654301]:0.002766161600000011,22[&length_range={7.834504E-5,0.01241652},height_95%_HPD={0.03689702419999999,0.10078236949999997},length_95%_HPD={4.542973E-4,0.00550707},length=0.002798607367713339,length_median=0.002586458,height_median=0.0688154665,height_range={0.015151534999999994,0.136081825},height=0.06892854071161138]:0.002751499500000004)[&length_range={0.003298195,0.0246512},height_95%_HPD={0.04057578500000002,0.10403444850000002},length_95%_HPD={0.00647745,0.01652122},length=0.011421576009444398,posterior=1.0,length_median=0.011262544999999999,height_median=0.07156696600000001,height_range={0.019946884999999998,0.138906475},height=0.07172714807932522]:0.012540034000000005,((((17[&length_range={1.349566E-6,0.01805083},height_95%_HPD={0.03991680999999998,0.1029267278},length_95%_HPD={1.349566E-6,0.009025422},length=0.005209122108313696,length_median=0.0052096595,height_median=0.07116016615000001,height_range={0.014307418700000005,0.1366624529},height=0.07123667633537592]:0.0059206439499999985,(18[&length_range={0.003380266,0.02338411},height_95%_HPD={0.03531823500000002,0.09765730319999998},length_95%_HPD={0.006121893,0.01560889},length=0.010789711249499987,length_median=0.01065352,height_median=0.06553941290000001,height_range={0.011577467999999994,0.12881156660999998},height=0.06573607185800989]:0.010388315799999992,(36[&length_range={0.001133352,0.02399875},height_95%_HPD={0.037287098799999974,0.10025343133},length_95%_HPD={0.003378579,0.01360615},length=0.008275096286777774,length_median=0.00800494,height_median=0.06747983905,height_range={0.01001600951999998,0.1343738629},height=0.06760646003262699]:0.006934123249999993,8[&length_range={0.003679563,0.0283639},height_95%_HPD={0.03165129499999998,0.0948392214},length_95%_HPD={0.006990482,0.01843746},length=0.01237446403427776,length_median=0.012145010000000001,height_median=0.062431916399999995,height_range={0.00626626700000002,0.12840340290000002},height=0.06260758042007045]:0.011982045900000002)[&length_range={6.008361E-7,0.01256197},height_95%_HPD={0.0441340137,0.10600631230000002},length_95%_HPD={1.438255E-5,0.004505709},length=0.0018624721040381112,posterior=0.41994444444444445,length_median=0.001553273,height_median=0.0744139623,height_range={0.021314319519999986,0.14000910290000002},height=0.07462318595750049]:0.001513766400000005)[&length_range={3.410726E-7,0.009139591},height_95%_HPD={0.0463840905,0.10741395399999999},length_95%_HPD={5.719691E-6,0.004551205},length=0.002039826849403943,posterior=0.4406111111111111,length_median=0.001841339,height_median=0.0759277287,height_range={0.023623146519999985,0.1402733019},height=0.07598162948987626]:0.0011530814000000056)[&length_range={1.056568E-6,0.007362846},height_95%_HPD={0.04688715999999997,0.10694669330000002},length_95%_HPD={1.056568E-6,0.004289869},length=0.0017697179984479553,posterior=0.2215,length_median=0.001521596,height_median=0.07708081010000001,height_range={0.02455019171999999,0.1408469579},height=0.07735797013662861]:0.0013886846499999717,(20[&length_range={0.00348722,0.02542807},height_95%_HPD={0.032748233,0.09616656479999999},length_95%_HPD={0.007088667,0.01697861},length=0.01163594542844443,length_median=0.01144709,height_median=0.06411282224999998,height_range={0.01117352100000002,0.1337588369},height=0.06429207154196416]:0.01154400395000002,(4[&length_range={3.766922E-4,0.02860439},height_95%_HPD={0.0329065721,0.09595454189999998},length_95%_HPD={0.001521461,0.0105423},length=0.005672637584127771,length_median=0.0053600865,height_median=0.06427739210999998,height_range={0.008404519149999998,0.13370061589999999},height=0.06448511930514353]:0.005735003390000021,3[&length_range={4.209703E-5,0.0110592},height_95%_HPD={0.03550541180000001,0.09836600200000001},length_95%_HPD={4.10968E-4,0.005657853},length=0.0028071258431616552,length_median=0.002598169,height_median=0.06727899350000001,height_range={0.014974850700000014,0.1329442499},height=0.06739543766595552]:0.002733401999999996)[&length_range={3.348355E-6,0.01677914},height_95%_HPD={0.03890483069999999,0.10151469710000002},length_95%_HPD={0.001246142,0.009640667},length=0.005223255307512277,posterior=0.9667222222222223,length_median=0.005095039,height_median=0.0700123955,height_range={0.01623031870000001,0.1370435539},height=0.07016448918382148]:0.005644430699999994)[&length_range={3.130376E-7,0.009039118},height_95%_HPD={0.045730529699999994,0.1072901018},length_95%_HPD={2.562766E-5,0.004807666},length=0.002365141215685233,posterior=0.6079444444444444,length_median=0.002199718,height_median=0.0756568262,height_range={0.0245049138,0.14106530690000002},height=0.07579020887047791]:0.0028126685499999804)[&length_range={2.298128E-6,0.007846394},height_95%_HPD={0.04822908000000002,0.1100601714},length_95%_HPD={2.832994E-5,0.003937255},length=0.0018842787901371767,posterior=0.5515555555555556,length_median=0.0017261525,height_median=0.07846949474999998,height_range={0.0273035767,0.1453346079},height=0.0785779249417275]:0.002085091850000012,14[&length_range={0.002165567,0.0164468},height_95%_HPD={0.0424329467,0.10490623299999999},length_95%_HPD={0.003934551,0.01120232},length=0.007425780374166654,length_median=0.0072782935,height_median=0.07286734845000001,height_range={0.020697679999999996,0.138249814},height=0.07298060780359804]:0.007687238149999984)[&length_range={3.53713E-6,0.008690162},height_95%_HPD={0.0504235856,0.1126450514},length_95%_HPD={5.883215E-5,0.003931668},length=0.0019086878863204622,posterior=0.6017222222222223,length_median=0.001759252,height_median=0.08055458659999999,height_range={0.027820468,0.145636248},height=0.08079438014716656]:0.0016118805999999902,(21[&length_range={1.860159E-4,0.0308618},height_95%_HPD={0.03079227400000001,0.09359980350000002},length_95%_HPD={0.001926461,0.01822358},length=0.009464795788533365,length_median=0.008988343499999999,height_median=0.06181993990000001,height_range={0.0062374082000000025,0.13144793700000001},height=0.061867385483514344]:0.009092622199999983,19[&length_range={0.002326246,0.03057715},height_95%_HPD={0.028334380000000006,0.09223301469999999},length_95%_HPD={0.005740644,0.01894547},length=0.011965646651222262,length_median=0.0116576,height_median=0.05956041282499999,height_range={0.0,0.127618851},height=0.059798156582894786]:0.011352149275)[&length_range={1.245287E-5,0.02811442},height_95%_HPD={0.0392102339,0.103204074},length_95%_HPD={0.002706596,0.01838312},length=0.010638832757990855,posterior=0.9412777777777778,length_median=0.01059769,height_median=0.07091256209999999,height_range={0.007212705,0.137346456},height=0.0711326807610425]:0.011253905099999989)[&length_range={3.738066E-7,0.00699145},height_95%_HPD={0.0523754048,0.11406954959999999},length_95%_HPD={1.661986E-4,0.00382779},length=0.0018743435565796377,posterior=0.7182222222222222,length_median=0.0017437824999999999,height_median=0.08216646719999998,height_range={0.031496098,0.146771113},height=0.08236135469634054]:0.0019405328000000333)[&length_range={6.260863E-5,0.006439516},height_95%_HPD={0.05414939399999999,0.1158898578},length_95%_HPD={1.690623E-4,0.003182936},length=0.0015377393816057355,posterior=0.7414444444444445,length_median=0.001391129,height_median=0.08410700000000002,height_range={0.032541967000000005,0.147787762},height=0.08427163050447048]:0.0012912169999999973,((((23[&length_range={9.639204E-4,0.02071788},height_95%_HPD={0.029810211000000003,0.095007169},length_95%_HPD={0.003005258,0.01275386},length=0.00743399443252221,length_median=0.007144518,height_median=0.06217135922000002,height_range={0.010343852600000009,0.12842257233},height=0.062234420934813024]:0.007641211179999975,(5[&length_range={0.01100154,0.03688057},height_95%_HPD={0.01551779730000001,0.08132958650000002},length_95%_HPD={0.01444175,0.02759187},length=0.02105596117611117,length_median=0.020878255,height_median=0.047416341199999996,height_range={0.0,0.11436273699999999},height=0.047519984068012604]:0.020947015999999992,(10[&length_range={0.00487527,0.03503818},height_95%_HPD={0.01283662649999999,0.07836873400000001},length_95%_HPD={0.009084851,0.02236182},length=0.015599760913388846,length_median=0.01542156,height_median=0.046149805599999996,height_range={0.0,0.11568390699999999},height=0.04615372404645268]:0.01554151178000001,9[&length_range={0.002717961,0.02540862},height_95%_HPD={0.016985295999999997,0.08272934900000001},length_95%_HPD={0.006250838,0.01672914},length=0.01108280548977774,length_median=0.010857695,height_median=0.05049208285,height_range={0.0,0.12407363933000001},height=0.05067067947006383]:0.011199234530000005)[&length_range={2.605064E-4,0.02297557},height_95%_HPD={0.02816986199999999,0.09319489220000002},length_95%_HPD={0.002000645,0.01180034},length=0.0067301207888277705,posterior=1.0,length_median=0.006468074,height_median=0.061691317380000006,height_range={0.010721599999999998,0.13396348733000002},height=0.06175348495984168]:0.006672039819999982)[&length_range={9.065373E-7,0.009162139},height_95%_HPD={0.03602407099999999,0.10058834759999999},length_95%_HPD={9.065373E-7,0.003400806},length=0.0014518704569929455,posterior=0.849,length_median=0.0012277235,height_median=0.06836335719999999,height_range={0.018766900000000003,0.132176257},height=0.06839970551755639]:0.0014492132000000074)[&length_range={2.444879E-4,0.01099827},height_95%_HPD={0.037727520000000014,0.10226796800000001},length_95%_HPD={0.001094944,0.006210047},length=0.003450719396210425,posterior=0.9968888888888889,length_median=0.0032924735000000004,height_median=0.0698125704,height_range={0.017645305,0.13808495633},height=0.0698181057333744]:0.0037663081000000043,((24[&length_range={2.23403E-4,0.01172927},height_95%_HPD={0.03084094400000001,0.09562665000000001},length_95%_HPD={7.342739E-4,0.005746534},length=0.0030598398191388934,length_median=0.0028741005,height_median=0.06415363575,height_range={0.010953791000000004,0.13226390833},height=0.06411865324276138]:0.003035365250000005,25[&length_range={0.001036984,0.01463618},height_95%_HPD={0.029589995600000016,0.09441255810000002},length_95%_HPD={0.002109095,0.008870579},length=0.0054225823961666616,length_median=0.0052344209999999995,height_median=0.06162077759999999,height_range={0.007616516000000004,0.13198995833},height=0.061755910665733216]:0.005568223400000009)[&length_range={6.541206E-4,0.01686866},height_95%_HPD={0.034909577,0.09953073722},length_95%_HPD={0.00204287,0.009361507},length=0.005431742600072219,posterior=1.0,length_median=0.005271343,height_median=0.067189001,height_range={0.012855512,0.13630051333},height=0.06717849306190037]:0.004771878475000005,11[&length_range={0.005717503,0.03525824},height_95%_HPD={0.025120420200000007,0.090052752},length_95%_HPD={0.009323053,0.02244047},length=0.015931687823722222,length_median=0.015679659999999998,height_median=0.05664130380000001,height_range={0.0,0.1253215848},height=0.05682937252672861]:0.015319575674999995)[&length_range={6.911427E-8,0.008665206},height_95%_HPD={0.03939217199999999,0.10313894407999999},length_95%_HPD={6.911427E-8,0.0037714},length=0.0014322270150923713,posterior=0.5425555555555556,length_median=0.001139143,height_median=0.071960879475,height_range={0.02141809800000001,0.1394040948},height=0.07202947945213992]:0.001617999024999997)[&length_range={3.632033E-4,0.01531631},height_95%_HPD={0.042542363,0.1066753},length_95%_HPD={0.001690747,0.008051165},length=0.004583309788648744,posterior=0.9998888888888889,length_median=0.004408526,height_median=0.0735788785,height_range={0.022214134999999996,0.141176232},height=0.07367491239384481]:0.004664981500000026,16[&length_range={0.003334982,0.02323721},height_95%_HPD={0.03603671067,0.10043495699999999},length_95%_HPD={0.005665009,0.01537887},length=0.010332739954944438,length_median=0.01012878,height_median=0.0677820113,height_range={0.010979459999999996,0.136075043},height=0.06792176320467937]:0.010461848700000026)[&length_range={9.607261E-5,0.00913961},height_95%_HPD={0.04703884300000002,0.11106190899999999},length_95%_HPD={3.772844E-4,0.004691834},length=0.0024296922918302342,posterior=0.9968333333333333,length_median=0.002270779,height_median=0.07824386000000003,height_range={0.024259321,0.146611502},height=0.07829295044050963]:0.0023765759999999636,((12[&length_range={2.398218E-5,0.01497773},height_95%_HPD={0.03199451599999999,0.09763473500000003},length_95%_HPD={2.262309E-4,0.005211811},length=0.002434371153427766,length_median=0.002180443,height_median=0.06659338705000001,height_range={0.010129806000000005,0.13567672190000002},height=0.06648960196037759]:0.0023732012499999983,7[&length_range={5.960902E-4,0.01955818},height_95%_HPD={0.028665544700000004,0.094503716},length_95%_HPD={0.001879602,0.010309},length=0.005983600330861104,length_median=0.0057367735,height_median=0.06287009199999999,height_range={0.0012565979999999977,0.133686222},height=0.06294037278294433]:0.006096496300000018)[&length_range={0.001076075,0.02402105},height_95%_HPD={0.03546924379999998,0.10112092800000003},length_95%_HPD={0.002948909,0.01366051},length=0.008033654021944477,posterior=1.0,length_median=0.007743702,height_median=0.0689665883,height_range={0.012799498899999998,0.139074065},height=0.06892397311380566]:0.00798880619999999,6[&length_range={0.002220988,0.02620541},height_95%_HPD={0.03461650899999999,0.09958518200000002},length_95%_HPD={0.005332901,0.01628786},length=0.010739495471722196,length_median=0.010518165,height_median=0.06621153899999999,height_range={0.012596949999999996,0.133969833},height=0.06621760270420561]:0.01074385550000001)[&length_range={6.546654E-5,0.01507971},height_95%_HPD={0.045150382,0.109662045},length_95%_HPD={6.251103E-4,0.007368963},length=0.003721636467700951,posterior=0.9994444444444445,length_median=0.0034587965,height_median=0.0769553945,height_range={0.0226847389,0.147021207},height=0.07695206477420227]:0.0036650414999999936)[&length_range={3.491665E-4,0.01113737},height_95%_HPD={0.048889171999999995,0.11307936199999999},length_95%_HPD={0.001162878,0.006520633},length=0.0036974271225166805,posterior=1.0,length_median=0.0035264529999999997,height_median=0.08062043599999999,height_range={0.025761308999999996,0.1501707},height=0.08068247456726296]:0.004777781000000023)[&length_range={3.573922E-6,0.01347121},height_95%_HPD={0.053940652000000006,0.115235283},length_95%_HPD={5.519451E-4,0.007729821},length=0.003905900007610484,posterior=0.8785555555555555,length_median=0.0036940025,height_median=0.08539821700000001,height_range={0.033800856000000004,0.152325569},height=0.08561638566206815]:0.003654500499999977,15[&length_range={0.004096762,0.03525327},height_95%_HPD={0.03412658999999997,0.10046245999999999},length_95%_HPD={0.01265337,0.02751777},length=0.019723644098722206,length_median=0.019613310000000002,height_median=0.06760137150000001,height_range={6.659752799999807E-4,0.142660993},height=0.06756867186945253]:0.021451345999999982)[&length_range={0.001009245,0.03333585},height_95%_HPD={0.05876349999999998,0.11996340000000001},length_95%_HPD={0.005057295,0.02102817},length=0.012895155097111095,posterior=1.0,length_median=0.012607489999999999,height_median=0.08905271749999999,height_range={0.037052401,0.158511393},height=0.08920926357194907]:0.01290213450000001,2[&length_range={0.008636235,0.05626309},height_95%_HPD={0.04420492000000001,0.10614673999999999},length_95%_HPD={0.01693469,0.03793876},length=0.027322061269166503,length_median=0.027000589999999998,height_median=0.07463813999999999,height_range={0.016939876000000006,0.140687299},height=0.07478235739989378]:0.027316712000000007)[&length_range={0.00842689,0.0632662},height_95%_HPD={0.07319548000000001,0.13205651000000002},length_95%_HPD={0.01664498,0.04618651},length=0.031113093671722367,posterior=1.0,length_median=0.03072405,height_median=0.101954852,height_range={0.05033078,0.16796474},height=0.10210441866906077]:0.030830342499999983,((((28[&length_range={3.165928E-5,0.01133559},height_95%_HPD={0.002920207000000008,0.030271901000000004},length_95%_HPD={6.521469E-4,0.006755606},length=0.003650097599698328,length_median=0.0034671650000000004,height_median=0.012979415499999994,height_range={0.0,0.06899744199999999},height=0.014675496270293365]:0.0033492380000000113,29[&length_range={0.004727832,0.02826739},height_95%_HPD={0.0,0.020135486999999994},length_95%_HPD={0.007761768,0.01836305},length=0.012989367658666703,length_median=0.0128108,height_median=0.0017916999999999933,height_range={0.0,0.05882428199999999},height=0.005336226211325067]:0.014536953500000012)[&length_range={0.02577269,0.07992642},height_95%_HPD={0.007817884999999997,0.033305263},length_95%_HPD={0.03595934,0.05821491},length=0.04688072698500013,posterior=1.0,length_median=0.04660139,height_median=0.016328653500000005,height_range={0.0059153469999999875,0.07491978199999999},height=0.018325593869991632]:0.0479405065,((((35[&length_range={5.872067E-4,0.01238963},height_95%_HPD={0.018091847999999994,0.051306004999999974},length_95%_HPD={0.001791562,0.007342766},length=0.004396462882383365,length_median=0.0042344845,height_median=0.034458163250000014,height_range={0.005349476900000011,0.08862491739999998},height=0.034900825358975915]:0.004426388819999981,(32[&length_range={0.002928841,0.02225373},height_95%_HPD={0.011961996000000003,0.045864663000000014},length_95%_HPD={0.004987074,0.01335469},length=0.009180018827777752,length_median=0.009030842,height_median=0.02867539549999997,height_range={0.0,0.08638549540000001},height=0.02915875572176473]:0.008910382250000036,34[&length_range={7.524318E-4,0.01448264},height_95%_HPD={0.016350825699999988,0.05010767340000001},length_95%_HPD={0.001966158,0.008612412},length=0.005032961972938897,length_median=0.004826947999999999,height_median=0.0328102234,height_range={0.006178093999999981,0.08805534500000001},height=0.033288513575271024]:0.0047755543500000094)[&length_range={5.086783E-7,0.008235439},height_95%_HPD={0.0217188106,0.054592604285},length_95%_HPD={1.962271E-6,0.003175096},length=0.0013245022417195578,posterior=0.7814444444444445,length_median=0.0011146225,height_median=0.03758577775000001,height_range={0.012647517800000008,0.08857164439999998},height=0.038043374034819485]:0.0012987743199999874)[&length_range={6.957692E-8,0.008451935},height_95%_HPD={0.023020700000000005,0.055649540100000006},length_95%_HPD={5.540347E-6,0.003135316},length=0.0013156347005487442,posterior=0.7915,length_median=0.001118941,height_median=0.038884552069999995,height_range={0.01311939890000001,0.09416153940000001},height=0.03931651149136951]:9.892010299999976E-4,30[&length_range={0.005847866,0.02863165},height_95%_HPD={0.0076040130000000206,0.043943738000000024},length_95%_HPD={0.01019696,0.02233125},length=0.016083510829499954,length_median=0.015927095000000002,height_median=0.025564300649999983,height_range={0.0,0.07616368100000001},height=0.02608894293345816]:0.01430945245000001)[&length_range={2.092008E-5,0.009473799},height_95%_HPD={0.024095514,0.056688797799999996},length_95%_HPD={1.573538E-4,0.004621733},length=0.002199384803980248,posterior=0.5682222222222222,length_median=0.0019793805,height_median=0.03987375309999999,height_range={0.015863610000000014,0.09178499199999998},height=0.04035387772774495]:0.002025700500000005,31[&length_range={0.005950014,0.03126356},height_95%_HPD={0.00864236700000004,0.043728119000000024},length_95%_HPD={0.00976422,0.02089769},length=0.015196667053055526,length_median=0.01500094,height_median=0.025821556200000005,height_range={0.0,0.07908412299999998},height=0.026162720540502355]:0.016077897399999992)[&length_range={1.651278E-6,0.01083014},height_95%_HPD={0.026620369000000005,0.05889525200000001},length_95%_HPD={9.536286E-5,0.005189949},length=0.002323811509771252,posterior=0.5697777777777778,length_median=0.00204266,height_median=0.0418994536,height_range={0.017062343000000008,0.09362318299999998},height=0.042381977638225224]:0.0024924773999999983,33[&length_range={5.09908E-4,0.01491579},height_95%_HPD={0.020758263000000013,0.055684767999999996},length_95%_HPD={0.001573738,0.008194765},length=0.004612021768872206,length_median=0.0043990439999999995,height_median=0.037850072,height_range={0.009057388000000013,0.089999956},height=0.03811718327564635]:0.006541858999999997)[&length_range={0.0092039,0.04041988},height_95%_HPD={0.029139949999999984,0.06132137600000001},length_95%_HPD={0.01329738,0.02811438},length=0.0204468794737222,posterior=1.0,length_median=0.020247189999999998,height_median=0.044391930999999996,height_range={0.020080134600000007,0.09833192},height=0.04497436573287391]:0.01987722900000001)[&length_range={7.027997E-5,0.02020615},height_95%_HPD={0.0509491,0.078544269},length_95%_HPD={0.002182519,0.01308152},length=0.007301667136187138,posterior=0.9441666666666667,length_median=0.007114287,height_median=0.06426916,height_range={0.044559349,0.11235487100000001},height=0.0649406145035125]:0.007363770000000006,(37[&length_range={7.739638E-5,0.0453528},height_95%_HPD={0.01100061899999999,0.05613559},length_95%_HPD={0.001065396,0.02095396},length=0.009927924626187787,length_median=0.008961549,height_median=0.03403922200000001,height_range={0.0,0.089298051},height=0.03398771297219462]:0.009793149999999987,26[&length_range={0.005284422,0.07816027},height_95%_HPD={0.0,0.020042251999999997},length_95%_HPD={0.01822937,0.05971526},length=0.038601932717389216,length_median=0.038531195000000004,height_median=0.0017310505000000045,height_range={0.0,0.05531805099999999},height=0.005313704880993399]:0.04210132149999999)[&length_range={0.001887566,0.07103754},height_95%_HPD={0.02210251100000002,0.0653628},length_95%_HPD={0.01137157,0.04615872},length=0.02818426467505528,posterior=1.0,length_median=0.027694825,height_median=0.043832371999999994,height_range={0.0063258640000000005,0.09983654},height=0.04391563759838245]:0.027800558000000017)[&length_range={6.82812E-4,0.03400792},height_95%_HPD={0.058858060000000004,0.08594086999999999},length_95%_HPD={0.004497583,0.02179105},length=0.013211082349602528,posterior=0.9992777777777778,length_median=0.01290408,height_median=0.07163293000000001,height_range={0.05098991,0.12256027},height=0.0723161079453093]:0.013280915000000004,27[&length_range={0.02031367,0.07546815},height_95%_HPD={0.023848251,0.06495329},length_95%_HPD={0.02964173,0.0530025},length=0.04080627533833318,length_median=0.040501945,height_median=0.044484747500000005,height_range={0.004575570000000001,0.09431985},height=0.0447121967143768]:0.04042909750000001)[&length_range={0.02002261,0.09443527},height_95%_HPD={0.07004969,0.10181633000000001},length_95%_HPD={0.03135068,0.06389156},length=0.04769645874777779,posterior=1.0,length_median=0.04733319,height_median=0.08491384500000002,height_range={0.06114632900000002,0.13604104},height=0.08552105359300476]:0.047871349499999966,1[&length_range={0.05950463,0.1803529},height_95%_HPD={0.0,0.04863350999999999},length_95%_HPD={0.08344189,0.1407934},length=0.1119364121783332,length_median=0.1111299,height_median=0.020462064500000002,height_range={0.0,0.09013096000000001},height=0.021281100162449565]:0.11232312999999998)[&height_95%_HPD={0.112838969,0.154456178},length=0.0,posterior=1.0,height_median=0.13278519449999998,height_range={0.09960716,0.18194270899999998},height=0.13321751234078277];
End;
