# Supplementary material for: Topological data analysis reveals core heteroblastic and ontogenetic programs embedded in leaves of grapevine (Vitaceae) and maracuyá (Passifloraceae)
Source: PLoS Comput Biol. 2024 Feb 5;20(2):e1011845. doi: 10.1371/journal.pcbi.1011845 (PMC10868772; doi:10.1371/journal.pcbi.1011845)
Supplement: S1 Table — Genbank accessions for the sequences utilized for phylogenetic inference. (XLSX) [file pcbi.1011845.s004.xlsx]

## Sheet: Sheet1
Species	ITS	psbA-trnH	trnL	trnL-trnF	trnL-trnT
Passiflora_biflora	AF454805	GU135451	AF454781	JX470867	DQ096787
Passiflora_capsularis	EU907235	KP223457	HQ900955	HQ901007
Passiflora_coriacea	DQ238787	DQ238763	DQ238789	DQ238754
Passiflora_micropetala	JX470847		HQ900976	DQ445933
Passiflora_misera	KP223368	KP223476	DQ123034	AY032777
Passiflora_morifolia	EU258324	AY032805	DQ123035	AY032780
Passiflora_organensis	EU258414	AY032803	DQ123036	AY032779
Passiflora_pohlii	EU258325	AY032802	DQ123038	AY032778
Passiflora_rubra	JX470811	AY032821	AY632741	AY032776
Passiflora_actinia	AY219240	KM652319	DQ123065	HQ901001	DQ096792
Passiflora_alata	AF454800	AY032808	AF454778	AY032765	DQ096733
Passiflora_amethystina	AY102347	KM652311	DQ123069	AY102397
Passiflora_caerulea	AF454802	AY220135	AF454784	AY032772
Passiflora_cincinnata	DQ344629	KM652321	DQ123071	AY102400
Passiflora_coccinea	KP769936	KM652318	HQ900958	KM014432	DQ096777
Passiflora_edmundoi	EU258371	KM652340	DQ123072	AY102399
Passiflora_edulis		AY032811	DQ123073	AY032769	DQ096743
Passiflora_foetida	DQ238783		DQ238796	DQ238747
Passiflora_galbana	AY032784	AY220137	DQ123078	AY032770
Passiflora_gibertii	KT698998		HQ900966	HQ901018
Passiflora_kermesina	AY032783	AY032815	DQ123083	AY032762
Passiflora_ligularis	KR350662		HQ900974	HQ901026	DQ096736
Passiflora_maliformis	AY210937	KM652347	DQ123084	AY210964	DQ096774
Passiflora_miersii	EU258322		DQ123085	AY102395	DQ096766
Passiflora_mucronata	AY210932	KM652314	DQ123086	DQ123506
Passiflora_nitida	KP769946	KM652345	DQ123087	HQ901034	DQ096739
Passiflora_racemosa	KT699021		DQ123028	DQ123492	DQ096746
Passiflora_setacea	AY102356		DQ123094	AY102398
Passiflora_sidiifolia	EU258435	AY220139	DQ123095	AY102394
Passiflora_tenuifila	EU258446	AY220140	DQ123097	AY032771
Passiflora_tricuspis	EU258455		DQ123045	JX470935
Passiflora_hatschbachii	KM518281.1	KM652329.1	HQ900967.1	HQ901019.1
Passiflora_malacophylla	KM518279.1	KM652327.1		KM652231.1
Passiflora_mollissima	KT699009.1		AF454788.1	KT730732.1
Passiflora_villosa	MZ317279		DQ123059.1	AY102403	DQ096767.1
Adenia_keramanthus	AY102364		DQ123114	AY102405
